# Supplementary material for: Genomic Surveillance of a Globally Circulating Distinct Group W Clonal Complex 11 Meningococcal Variant, New Zealand, 2013–2018
Source: Emerg Infect Dis. 2021 Apr;27(4):1087–97. doi: 10.3201/eid2704.191716 (PMC8007299; doi:10.3201/eid2704.191716)
Supplement: Appendix 1 — Additional data for genomic surveillance of a globally circulating distinct group W clonal complex 11 meningococcal variant, New Zealand, 2013–2018. [file 19-1716-Techapp-s1.xlsx]

## Sheet: Appendix 1 Table 1
Article DOI: https://doi.org/10.3201/eid2704.191716
Genomic Surveillance of a Globally Circulating Distinct Group W Clonal Complex 11 Meningococcal Variant, New Zealand, 2013–2018
Appendix 1 Table 1. Clinical and typing information of isolates sequenced in study of distinct group W clonal complex 11 meningococcal variant, New Zealand
Accession	Sample_Year	Sample_Source	Group	PorA	FetA	PorB	fHbp	ctrA	NHBA	NadA	BAST	abcZ	adk	aroE	fumC	gdh	pdhC	pgm	Sequence type	Clonal Complex	BioSample	PubMLST
NZNMI134	2013	Cerebrospinal fluid	B	P1.7-2,13-1	F3-16	NEIS2020_23	25	ctrA	13	0	**	8	4	6	17	5	18	2	103	cc103	SAMN13450727	71770
NZNMI135	2013	Blood	B	P1.7-2,4	F1-5	NEIS2020_266	14	ctrA	10	0	1073	10	6	9	5	9	420	9	6118	cc41/44	SAMN13450728	71781
NZNMI136	2013	Cerebrospinal fluid	C	P1.5-1,10-6	F5-36	NEIS2020-3562	*	ctrA	20	0	*	2	3	4	3	8	4	6	11	cc11	SAMN13450729	71792
NZNMI137	2013	Aspirate	B	P1.7-2,4	F1-5	NEIS2020_42	*	ctrA	2	0	*	3	6	9	5	11	6	9	154	cc41/44	SAMN13450730	71795
NZNMI138	2013	Cerebrospinal fluid	B	P1.7-2,4	F5-5	NEIS2020_42	14	ctrA	2	0	223	10	6	9	5	9	6	9	42	cc41/44	SAMN13450731	71796
NZNMI139	2013	Blood	C	P1.5-1,10-8	F3-6	NEIS2020_1	676	ctrA	20	0	2214	2	3	4	3	8	4	6	11	cc11	SAMN13450732	71797
NZNMI1310	2013	Blood	Y	P1.5-2,10-4	F4-1	NEIS2020_67	25	ctrA	7	0	3787	10	5	18	9	11	9	17	23	cc23	SAMN13450733	71741
NZNMI1311	2013	Aspirate	W	P1.18-1,3	F4-1	NEIS2020-3568	16	ctrA	20	0	349	11	5	18	8	11	24	21	22	cc22	SAMN13450734	71742
NZNMI1312	2013	Midstream urine	W	P1.18-1,3	F3-9	NEIS2020_2	16	ctrA	20	0	349	11	5	18	8	11	24	21	22	cc22	SAMN13450735	71743
NZNMI1313	2013	Blood	B	P1.18-1,30-3	F4-1	NEIS2020-3565	13	ctrA	989	0	**	17	5	19	17	3	25	2	3857	cc60	SAMN13450736	71744
NZNMI1314	2013	Blood	C	P1.5-1,10-8	F3-6	NEIS2020_1	13	ctrA	20	0	235	2	3	4	3	8	4	6	11	cc11	SAMN13450737	71745
NZNMI1315	2013	Throat	W	P1.18-1,3	F3-9	NEIS2020_2	16	ctrA	20	0	349	11	5	18	8	11	24	21	22	cc22	SAMN13450738	71746
NZNMI1316	2013	Blood	W	P1.18-1,3	F3-9	NEIS2020-3567	16	ctrA	20	0	349	11	5	18	8	11	24	21	22	cc22	SAMN13450739	71747
NZNMI1317	2013	Brain	Y	P1.5-2,10-4	F4-1	NEIS2020_67	25	ctrA	7	0	3787	10	5	18	9	11	9	17	23	cc23	SAMN13450740	71748
NZNMI1318	2013	Genital	B	P1.18,25-1	F5-8	NEIS2020_46	45	ctrA	18	0	**	7	5	1	13	36	53	15	213	cc213	SAMN13450741	71749
NZNMI1320	2013	Blood	B	P1.7-2,4	F1-5	NEIS2020_42	14	ctrA	2	0	223	8	6	9	5	9	6	9	1788	cc41/44	SAMN13450742	71750
NZNMI1321	2013	Blood	B	P1.18-1,30-3	F4-1	NEIS2020-3564	13	ctrA	989	0	**	17	5	19	17	3	25	2	3857	cc60	SAMN13450743	71751
NZNMI1322	2013	Blood	Y	P1.5-2,10-4	F4-1	NEIS2020_67	25	ctrA	7	0	3787	10	5	18	9	11	9	17	23	cc23	SAMN13450744	71752
NZNMI1323	2013	Cerebrospinal fluid	B	P1.7,30	F5-1	NEIS2020_199	15	ctrA	21	0	480	4	10	15	9	8	11	9	269	cc269	SAMN13450745	71753
NZNMI1324	2013	Blood	C	P1.5-1,10-8	F3-6	NEIS2020_991	*	ctrA	20	0	*	2	3	4	3	8	4	6	11	cc11	SAMN13450746	71754
NZNMI1325	2013	Blood	B	PorA_deficient	F5-5	NEIS2020_46	*	ctrA	18	0	*	7	5	9	13	36	53	15	3123	cc213	SAMN13450747	71755
NZNMI1326	2013	Cyst	Not_detected	P1.7,30	F1-2	NEIS2020-3559	102	-	58	0	637	16	2	6	25	17	25	22	53	cc53	SAMN13450748	71756
NZNMI1327	2013	Blood	C	P1.5-1,10-8	F3-6	NEIS2020_1	45	ctrA	20	0	**	672	3	4	3	8	4	6	11149	cc11	SAMN13450749	71757
NZNMI1328	2013	Blood	B	P1.7-2,4	F1-5	NEIS2020_42	4	ctrA	2	0	220	3	6	9	5	11	6	9	154	cc41/44	SAMN13450750	71758
NZNMI1329	2013	Blood	C	P1.5-1,10-8	F3-6	NEIS2020_991	*	ctrA	20	0	*	2	3	4	3	8	4	6	11	cc11	SAMN13450751	71759
NZNMI1330	2013	Sputum	C	P1.19-3,15-21	F5-8	NEIS2020_53	19	ctrA	47	0	**	8	26	9	24	26	20	21	15509	cc212	SAMN13450752	71760
NZNMI1331	2013	Blood	C	P1.5-1,10-8	F5-36	NEIS2020_991	*	ctrA	20	0	*	2	3	4	3	8	4	6	11	cc11	SAMN13450753	71761
NZNMI1332	2013	Sputum	W	P1.18-1,16	F4-1	NEIS2020_2	16	ctrA	20	0	301	11	5	18	8	11	4	21	184	cc22	SAMN13450754	71762
NZNMI1333	2013	Blood	Y	P1.5-2,10-4	F4-1	NEIS2020_67	25	ctrA	7	0	3787	10	5	18	9	11	9	17	23	cc23	SAMN13450755	71763
NZNMI1334	2013	Blood	B	P1.19-1,15-11	F1-7	NEIS2020_199	100	ctrA	*	0	*	4	10	15	9	8	11	9	269	cc269	SAMN13450756	71764
NZNMI1335	2013	Blood	B	P1.19-1,15	F5-1	NEIS2020_42	1	ctrA	120	1	2964	8	10	77	4	6	3	8	749	cc32	SAMN13450757	71765
NZNMI1336	2013	Blood	B	P1.18-1,3	F1-5	NEIS2020_23	4	ctrA	13	0	2205	8	2	6	17	5	18	22	15510	cc103	SAMN13450758	71766
NZNMI1337	2013	Eye	B	P1.7-2,4	F1-5	NEIS2020_42	14	ctrA	2	0	223	10	6	9	5	9	6	9	42	cc41/44	SAMN13450759	71767
NZNMI1338	2013	Sputum	B	P1.7,16-53	F3-3	NEIS2020_10	224	ctrA	3	100	3686	4	10	5	4	6	3	8	32	cc32	SAMN13450760	71768
NZNMI1339	2013	Blood	B	P1.18-1,34	F1-5	NEIS2020_27	19	ctrA	2	0	315	9	3	9	9	9	64	9	6058	cc41/44	SAMN13450761	71769
NZNMI1340	2013	Eye	C	P1.19-3,15	F5-8	NEIS2020_53	19	ctrA	47	0	827	8	26	9	1	26	20	18	6126	cc212	SAMN13450762	71771
NZNMI1341	2013	Blood	B	P1.7-2,4	F1-5	NEIS2020_39	45	ctrA	2	0	**	10	10	9	5	9	6	9	3921	cc41/44	SAMN13450763	71772
NZNMI1342	2013	Blood	C	P1.5-1,10-8	F3-6	NEIS2020_1	676	ctrA	20	0	2214	2	3	4	3	8	4	6	11	cc11	SAMN13450764	71773
NZNMI1343	2013	Sputum	B	P1.7,10-1	F3-3	NEIS2020_10	224	ctrA	1608	100	**	4	10	5	4	6	3	8	32	cc32	SAMN13450765	71774
NZNMI1344	2013	Blood	B	P1.7-2,4	F1-5	NEIS2020_67	14	ctrA	2	0	223	10	6	9	5	9	6	9	42	cc41/44	SAMN13450766	71775
NZNMI1345	2013	Blood	C	P1.5-1,10-8	F3-6	NEIS2020_1	676	ctrA	20	0	2214	2	3	4	3	881	4	6	13261	cc11	SAMN13450767	71776
NZNMI1346	2013	Blood	C	P1.5-1,10-8	F3-6	NEIS2020_1	676	ctrA	20	0	2214	2	3	4	3	8	4	6	11	cc11	SAMN13450768	71777
NZNMI1347	2013	Blood	B	P1.7,16	F3-3	NEIS2020_10	1	ctrA	3	1	4	4	10	5	4	6	3	8	32	cc32	SAMN13450769	71778
NZNMI1348	2013	Blood	B	P1.5-1,2-2	F3-9	NEIS2020_46	47	ctrA	118	0	**	12	5	12	35	192	22	745	15511	cc461	SAMN13450770	71779
NZNMI1349	2013	Cerebrospinal fluid	B	P1.7,16-26	F3-3	NEIS2020_10	224	ctrA	3	100	199	4	10	5	718	677	3	8	11123	cc32	SAMN13450771	71780
NZNMI1350	2013	Blood	B	P1.7,16	F1-21	NEIS2020_10	62	ctrA	*	100	*	4	10	5	4	6	3	21	8959	cc32	SAMN13450772	71782
NZNMI1351	2013	Blood	C	P1.5-1,10-8	F3-6	NEIS2020_1	676	ctrA	20	0	2214	2	3	4	3	8	4	6	11	cc11	SAMN13450773	71783
NZNMI1352	2013	Blood	C	P1.5-1,10-8	F3-6	NEIS2020_1	676	ctrA	20	0	**	2	3	4	3	8	4	6	11	cc11	SAMN13450774	71784
NZNMI1353	2013	Throat	W	P1.5,2	F1-1	NEIS2020_244	22	ctrA	29	6	2	2	3	4	3	8	4	6	11	cc11	SAMN13450775	71785
NZNMI1354	2013	Blood	W	P1.5,2	F1-1	NEIS2020_244	22	ctrA	29	6	2	2	3	4	3	8	4	6	11	cc11	SAMN13450776	71786
NZNMI1355	2013	Blood	B	P1.22,14	F5-5	NEIS2020_46	85	ctrA	18	0	2208	7	5	1	13	36	9	15	1699	cc213	SAMN13450777	71787
NZNMI1356	2013	Blood	C	P1.5-1,10-8	F5-36	NEIS2020_991	*	ctrA	20	0	*	2	3	4	3	8	4	6	11	cc11	SAMN13450778	71788
NZNMI1357	2013	Sputum	B	P1.22,14-31	F1-33	NEIS2020_150	45	ctrA	18	0	**	7	5	170	9	36	53	15	15512	cc213	SAMN13450779	71789
NZNMI1358	2013	Blood	C	P1.5-1,10-8	F3-6	NEIS2020_1	676	ctrA	20	0	**	2	3	4	3	8	4	6	11	cc11	SAMN13450780	71790
NZNMI1359	2013	Blood	B	P1.5,2	F1-7	NEIS2020-3566	13	ctrA	24	0	237	17	5	19	17	3	26	484	7810	cc60	SAMN13450781	71791
NZNMI1360	2013	Eye	E	P1.21-7,16	F5-36	NEIS2020_43	13	ctrA	114	0	271	8	25	7	24	21	26	49	4058	cc1157	SAMN13450782	71793
NZNMI1361	2013	Sputum	W	P1.18-1,3	F4-1	NEIS2020_2	16	ctrA	20	0	349	11	5	18	8	11	24	21	22	cc22	SAMN13450783	71794
NZNMI141	2014	Blood	Y	P1.5-1,10-4	F4-1	NEIS2020_67	25	ctrA	7	0	225	178	5	18	9	11	9	17	2692	cc23	SAMN13450784	71798
NZNMI142	2014	Blood	C	P1.5-1,10-8	F5-36	NEIS2020_991	*	ctrA	20	0	*	2	3	4	3	8	4	6	11	cc11	SAMN13450785	71799
NZ14MI0008	2014	Cerebrospinal fluid	B	P1.22,9	F5-1	NEIS2020_199	15	-	21	0	256	483	10	15	9	8	11	9	7950	cc269	SAMN13450786	71452
NZ14MI0009	2014	Blood	B	PorA_deficient	F1-5	NEIS2020-3554	19	ctrA	2	0	315	9	3	9	9	9	64	9	6058	cc41/44	SAMN13450787	71453
NZ14MI0010	2014	Eye	E	P1.21-7,16	F5-36	NEIS2020_43	13	ctrA	114	0	271	8	25	7	17	21	26	49	1157	cc1157	SAMN13450788	71454
NZ14MI0012	2014	Blood	B	P1.7-2,4	F1-5	NEIS2020_67	14	ctrA	2	0	223	10	6	9	5	9	6	9	42	cc41/44	SAMN13450789	71455
NZ14MI0013	2014	Blood	B	P1.7-2,4	F1-5	NEIS2020_42	14	ctrA	2	0	223	8	6	9	5	9	6	9	1788	cc41/44	SAMN13450790	71456
NZ14MI0014	2014	Cerebrospinal fluid	B	P1.22,9	F5-12	NEIS2020_198	13	ctrA	17	0	219	4	10	34	5	38	11	9	1161	cc269	SAMN13450791	71458
NZ14MI0015	2014	Blood	Y	P1.5-1,10-1	F4-1	NEIS2020_262	25	ctrA	7	0	221	12	5	18	9	11	9	17	1655	cc23	SAMN13450792	71459
NZ14MI0017	2014	Blood	B	P1.7-2,4	F1-5	NEIS2020_42	4	ctrA	2	0	220	3	6	9	5	11	6	9	154	cc41/44	SAMN13450793	71460
NZ14MI0018	2014	Blood	B	P1.7,16-26	F3-3	NEIS2020_10	224	ctrA	3	100	199	4	10	5	4	6	3	8	32	cc32	SAMN13450794	71461
NZ14MI0019	2014	Blood	B	P1.7-2,4	F1-5	NEIS2020_42	14	ctrA	2	0	223	10	6	9	5	9	6	9	42	cc41/44	SAMN13450795	71462
NZ14MI0020	2014	Blood	B	P1.7-2,4	F1-5	NEIS2020_42	4	ctrA	2	0	220	3	6	9	5	11	6	9	154	cc41/44	SAMN13450796	71463
NZ14MI0022	2014	Blood	B	P1.19-1,15	F5-1	NEIS2020_42	1	ctrA	120	1	2964	8	10	77	4	6	3	8	749	cc32	SAMN13450797	71464
NZ14MI0024	2014	Cerebrospinal fluid	B	P1.7-2,4	F1-5	NEIS2020_42	4	ctrA	2	0	220	3	6	9	5	11	6	9	154	cc41/44	SAMN13450798	71465
NZ14MI0025	2014	Blood	B	P1.7-2,4	F1-5	NEIS2020_42	4	ctrA	2	0	220	3	6	9	5	11	6	9	154	cc41/44	SAMN13450799	71466
NZ14MI0028	2014	Cerebrospinal fluid	B	P1.7-2,4	F1-5	NEIS2020_42	4	ctrA	2	0	220	3	6	9	5	11	6	9	154	cc41/44	SAMN13450800	71467
NZ14MI0029	2014	Blood	C	P1.5-1,10-8	F3-6	NEIS2020_1	676	ctrA	20	0	2214	2	3	4	3	8	4	6	11	cc11	SAMN13450801	71468
NZ14MI0031	2014	Blood	C	P1.5-1,10-8	F3-6	NEIS2020_991	*	ctrA	20	0	*	2	3	4	3	8	4	6	11	cc11	SAMN13450802	71469
NZ14MI0032	2014	Cerebrospinal fluid	Y	P1.21,16	F3-7	NEIS2020_44	21	ctrA	6	8	14	6	5	173	13	5	24	17	1466	cc174	SAMN13450803	71470
NZ14MI0033	2014	Blood	B	P1.7-2,4	F1-5	NEIS2020_67	14	ctrA	2	0	223	10	6	9	5	9	6	9	42	cc41/44	SAMN13450804	71471
NZ14MI0034	2014	Blood	B	P1.7-2,4	F1-5	NEIS2020_42	4	ctrA	*	0	*	3	6	9	5	14	6	9	4018	cc41/44	SAMN13450805	71472
NZ14MI0035	2014	Blood	B	P1.7-2,4	F5-5	NEIS2020_42	14	ctrA	2	0	223	10	6	9	5	9	6	9	42	cc41/44	SAMN13450806	71473
NZ15MI0001	2015	Blood	B	P1.22,14	F5-5	NEIS2020_46	187	ctrA	29	0	**	7	3	1	13	36	53	15	2099	cc213	SAMN13450807	71474
NZ15MI0002	2015	Aspirate	B	P1.7,16-26	F3-3	NEIS2020_10	224	ctrA	3	100	199	4	10	5	4	6	3	8	32	cc32	SAMN13450808	71475
NZ15MI0003	2015	Blood	B	P1.18-1,34	F1-5	NEIS2020_53	19	ctrA	1601	0	**	9	3	9	9	9	64	9	6058	cc41/44	SAMN13450809	71476
NZ15MI0004	2015	Blood	C	P1.5-1,10-8	F3-6	NEIS2020_1	676	ctrA	20	0	2214	2	3	4	3	8	4	6	11	cc11	SAMN13450810	71477
NZ15MI0005	2015	Blood	B	P1.22,14	F5-5	NEIS2020_1294	1149	ctrA	18	0	2997	7	5	1	13	36	53	15	213	cc213	SAMN13450811	71478
NZ15MI0006	2015	Cerebrospinal fluid	B	P1.21,16	F1-15	NEIS2020_292	152	ctrA	47	0	3554	6	6	9	9	9	11	9	15487	cc41/44	SAMN13450812	71479
NZ15MI0007	2015	Blood	B	P1.7-12,14	F1-7	NEIS2020_42	13	ctrA	20	0	614	8	105	52	3	9	11	7	1572	cc1572	SAMN13450813	71480
NZ15MI0009	2015	Blood	W	P1.18-1,16	F4-1	NEIS2020_2	16	ctrA	20	0	301	11	5	18	8	11	4	21	184	cc22	SAMN13450814	71481
NZ15MI0010	2015	Blood	B	P1.22,14	F5-5	NEIS2020_67	45	ctrA	18	0	224	7	5	1	13	36	53	15	213	cc213	SAMN13450815	71482
NZ15MI0011	2015	Blood	W	P1.5,2	F1-1	NEIS2020_244	22	ctrA	29	6	2	2	3	4	3	8	4	6	11	cc11	SAMN13450816	71483
NZ15MI0012	2015	Blood	B	P1.7-2,4	F1-5	NEIS2020_42	4	ctrA	2	0	220	3	6	9	5	11	6	9	154	cc41/44	SAMN13450817	71484
NZ15MI0013	2015	Blood	B	P1.7,16-26	F3-3	NEIS2020_10	224	ctrA	3	100	199	4	10	5	4	6	3	8	32	cc32	SAMN13450818	71485
NZ15MI0015	2015	Blood	C	P1.5-1,10-8	F5-36	NEIS2020-3560	437	ctrA	20	0	**	2	3	4	3	8	4	6	11	cc11	SAMN13450819	71486
NZ15MI0016	2015	Cervix	Y	P1.5-1,2-2	F5-8	NEIS2020_243	25	ctrA	8	0	227	10	5	18	9	11	9	17	23	cc23	SAMN13450820	71487
NZ15MI0017	2015	Blood	B	P1.18-1,3	F1-5	NEIS2020_67	62	ctrA	1602	0	**	9	3	9	9	9	64	9	6058	cc41/44	SAMN13450821	71488
NZ15MI0018	2015	Blood	B	P1.22,9	F1-7	NEIS2020_1291	19	ctrA	17	0	267	4	10	2	5	3	11	9	1163	cc269	SAMN13450822	71489
NZ15MI0019	2015	Blood	B	P1.7-2,4	F1-5	NEIS2020_42	14	ctrA	2	0	223	10	6	9	5	9	6	9	42	cc41/44	SAMN13450823	71490
NZ15MI0020	2015	Blood	Y	P1.5-2,10-4	F4-1	NEIS2020_67	25	ctrA	7	0	3787	10	5	18	9	11	9	17	23	cc23	SAMN13450824	71491
NZ15MI0021	2015	Blood	B	P1.7-2,4	F1-5	NEIS2020_42	14	ctrA	2	0	223	10	6	9	201	9	6	9	7127	cc41/44	SAMN13450825	71492
NZ15MI0022	2015	Cerebrospinal fluid	B	P1.18-1,34	F1-5	NEIS2020_27	19	ctrA	2	0	315	9	3	9	9	9	64	9	6058	cc41/44	SAMN13450826	71493
NZ15MI0023	2015	Blood	B	P1.22,14	F5-5	NEIS2020_27	45	ctrA	10	0	**	7	5	1	13	36	53	15	213	cc213	SAMN13450827	71494
NZ15MI0024	2015	Blood	B	P1.7,16-53	F3-3	NEIS2020_10	224	ctrA	3	100	3686	4	10	5	4	6	3	8	32	cc32	SAMN13450828	71495
NZ15MI0025	2015	Blood	B	P1.22,14	F5-5	NEIS2020_46	45	ctrA	18	0	224	7	5	1	13	36	53	15	213	cc213	SAMN13450829	71496
NZ15MI0027	2015	Blood	B	P1.5,2	F1-7	NEIS2020_229	13	ctrA	24	0	237	17	5	19	17	3	26	484	7810	cc60	SAMN13450830	71497
NZ15MI0029	2015	Cerebrospinal fluid	Y	P1.5-1,2-2	F5-8	NEIS2020_243	25	ctrA	8	0	227	10	5	18	9	11	9	17	23	cc23	SAMN13450831	71498
NZ15MI0030	2015	Blood	B	P1.7-2,4	F1-5	NEIS2020_42	14	ctrA	2	0	223	10	6	9	5	9	6	9	42	cc41/44	SAMN13450832	71499
NZ15MI0031	2015	Blood	B	P1.18-1,34	F1-5	NEIS2020_53	19	ctrA	2	0	315	9	3	9	9	9	64	9	6058	cc41/44	SAMN13450833	71500
NZ15MI0032	2015	Blood	W	P1.5,2	F1-1	NEIS2020_244	22	ctrA	29	6	2	2	3	4	3	8	4	6	11	cc11	SAMN13450834	71501
NZ15MI0033	2015	Cerebrospinal fluid	Y	P1.5-1,2-2	F5-8	NEIS2020_243	25	ctrA	8	0	227	10	5	18	9	11	9	17	23	cc23	SAMN13450835	71502
NZ15MI0034	2015	Cerebrospinal fluid	B	P1.7-2,4	F1-5	NEIS2020_42	14	ctrA	2	0	223	8	6	9	5	9	6	9	1788	cc41/44	SAMN13450836	71503
NZ15MI0035	2015	Blood	B	P1.7-2,16	F3-3	NEIS2020-3558	16	ctrA	1603	1	**	9	10	5	4	9	6	8	7162	cc32	SAMN13450837	71504
NZ15MI0036	2015	Blood	Y	P1.5-1,2-2	F5-8	NEIS2020_243	25	ctrA	8	0	227	10	5	18	9	11	9	17	23	cc23	SAMN13450838	71505
NZ15MI0038	2015	Blood	B	P1.22,14	F5-9	NEIS2020_46	90	ctrA	18	0	**	7	5	475	3	36	53	15	7231	cc213	SAMN13450839	71506
NZ15MI0039	2015	Blood	Y	P1.5-1,10-8	F3-9	NEIS2020_465	23	ctrA	9	0	900	2	7	6	9	16	9	8	767	cc167	SAMN13450840	71507
NZ15MI0040	2015	Aspirate	W	P1.5,2	F1-1	NEIS2020_244	22	ctrA	29	6	2	2	3	9	3	8	4	6	3751	cc11	SAMN13450841	71508
NZ15MI0041	2015	Blood	Y	P1.5-1,2-2	F5-8	NEIS2020_243	25	ctrA	8	0	227	10	5	18	9	11	9	17	23	cc23	SAMN13450842	71509
NZ15MI0042	2015	Blood	W	P1.5,2	F1-1	NEIS2020_244	22	ctrA	29	6	2	2	3	4	3	8	4	6	11	cc11	SAMN13450843	71510
NZ15MI0044	2015	Eye	C	P1.7,16-26	F3-3	NEIS2020_10	224	-	*	100	*	4	10	5	4	17	3	8	9235	cc32	SAMN13450844	71511
NZ16MI0001	2016	Sputum	B	P1.18-1,34	F1-5	NEIS2020_53	4	ctrA	2	0	**	9	3	9	110	9	1094	9	15564	cc41/44	SAMN13450845	71512
NZ16MI0002	2016	Blood	B	P1.18-4,10-1	F4-1	NEIS2020_234	13	ctrA	145	0	2955	3	6	9	700	9	6	9	10867	cc41/44	SAMN13450846	71513
NZ16MI0003	2016	Blood	B	P1.18-1,3	F1-5	NEIS2020_27	14	ctrA	2	0	513	3	6	9	8	3	6	9	15494	cc41/44	SAMN13450847	71514
NZ16MI0005	2016	Eye	NG	P7-56,30-3	F1-2	NEIS2020_1198	102	-	58	0	**	16	2	6	25	17	25	22	53	cc53	SAMN13450848	71515
NZ16MI0006	2016	Blood	Y	P1.5-1,2-2	F5-8	NEIS2020_243	25	ctrA	8	0	227	10	5	18	9	11	9	17	23	cc23	SAMN13450849	71516
NZ16MI0008	2016	Blood	Y	P1.21,16	F3-7	NEIS2020_44	21	ctrA	6	8	14	6	5	173	13	5	24	17	1466	cc174	SAMN13450850	71517
NZ16MI0010	2016	Cerebrospinal fluid	B	P1.7-2,4	F3-3	NEIS2020_46	4	ctrA	18	0	945	7	5	1	13	36	53	15	213	cc213	SAMN13450851	71518
NZ16MI0011	2016	Blood	B	P1.18-1,3	F1-5	NEIS2020_67	62	ctrA	1602	0	**	9	3	9	9	9	64	9	6058	cc41/44	SAMN13450852	71519
NZ16MI0012	2016	Blood	C	P1.5-1,10-8	F3-6	NEIS2020_1	45	ctrA	20	0	**	2	3	4	3	8	4	6	11	cc11	SAMN13450853	71520
NZ16MI0013	2016	Blood	B	P1.7,16-26	F3-3	NEIS2020_10	224	ctrA	3	100	199	4	10	5	4	6	3	8	32	cc32	SAMN13450854	71521
NZ16MI0014	2016	Sputum	C	P1.7,16-26	F3-3	NEIS2020_38	224	-	3	100	199	4	10	5	4	352	3	8	13162	cc32	SAMN13450855	71522
NZ16MI0015	2016	Blood	B	P1.7-2,4	F1-5	NEIS2020-3557	14	ctrA	2	0	223	10	6	9	5	9	6	9	42	cc41/44	SAMN13450856	71523
NZ16MI0016	2016	Aspirate	B	P1.18-1,3	F1-5	NEIS2020_67	19	ctrA	1602	0	**	9	19	9	9	9	64	9	15493	cc41/44	SAMN13450857	71524
NZ16MI0017	2016	Blood	B	P1.7-2,4	F1-5	NEIS2020_42	4	ctrA	2	0	220	3	6	9	5	11	6	9	154	cc41/44	SAMN13450858	71525
NZ16MI0018	2016	Blood	Y	P1.5-1,10-1	F4-1	NEIS2020_262	25	ctrA	7	0	221	12	5	18	9	11	9	17	1655	cc23	SAMN13450859	71526
NZ16MI0019	2016	Blood	Y	P1.5-1,10-4	F4-1	NEIS2020_1347	66	ctrA	7	0	**	12	5	18	9	11	9	1097	14319	cc23	SAMN13450860	71527
NZ16MI0020	2016	Cerebrospinal fluid	B	P1.22,14	F5-5	NEIS2020_46	45	ctrA	18	0	224	7	5	1	13	36	53	15	213	cc213	SAMN13450861	71528
NZ16MI0022	2016	Cerebrospinal fluid	B	P1.7-2,4	F1-5	NEIS2020_67	14	ctrA	2	0	223	10	6	9	5	9	6	9	42	cc41/44	SAMN13450862	71529
NZ16MI0023	2016	Blood	B	P1.7,16-26	F3-3	NEIS2020_10	224	ctrA	3	100	199	4	10	5	4	6	3	8	32	cc32	SAMN13450863	71530
NZ16MI0025	2016	Blood	C	P1.5-1,10-8	F3-6	NEIS2020_1	45	ctrA	20	0	**	2	3	4	3	8	4	6	11	cc11	SAMN13450864	71531
NZ16MI0026	2016	Blood	B	P1.7-2,4	F1-5	NEIS2020_42	4	ctrA	2	0	220	3	6	9	5	11	6	9	154	cc41/44	SAMN13450865	71532
NZ16MI0027	2016	Blood	C	P1.5-1,10-8	F3-6	NEIS2020_1	45	ctrA	20	0	**	2	3	4	3	8	4	6	11	cc11	SAMN13450866	71533
NZ16MI0030	2016	Blood	B	P1.5-1,10-1	F4-1	NEIS2020_234	13	ctrA	145	0	**	3	6	9	9	9	6	17	15495	cc41/44	SAMN13450867	71534
NZ16MI0032	2016	Cerebrospinal fluid	B	P1.7-2,4	F1-5	NEIS2020_42	4	ctrA	*	0	*	3	6	9	5	11	6	9	154	cc41/44	SAMN13450868	71535
NZ16MI0033	2016	Blood	B	P1.7-2,4	F5-5	NEIS2020_42	14	ctrA	2	0	223	10	6	9	5	9	6	9	42	cc41/44	SAMN13450869	71536
NZ16MI0034	2016	Blood	C	P1.5-1,1	F3-6	NEIS2020_1	45	ctrA	20	0	**	2	3	4	3	8	4	6	11	cc11	SAMN13450870	71537
NZ16MI0035	2016	Blood	Y	P1.5-1,10-1	F4-1	NEIS2020_262	25	ctrA	7	0	221	12	5	18	9	11	9	17	1655	cc23	SAMN13450871	71538
NZ16MI0036	2016	Blood	C	P1.5-1,1	F3-6	NEIS2020_1	45	ctrA	20	0	**	2	3	4	3	8	4	6	11	cc11	SAMN13450872	71539
NZ16MI0037	2016	Eye	Y	P1.5-1,10-4	F4-1	NEIS2020_67	25	ctrA	7	0	225	12	5	18	9	11	9	17	1655	cc23	SAMN13450873	71540
NZ16MI0038	2016	Blood	B	P1.7-2,4	F1-5	NEIS2020_42	4	ctrA	2	0	220	3	6	9	5	11	6	9	154	cc41/44	SAMN13450874	71541
NZ16MI0039	2016	Blood	W	P1.5,2	F1-94	NEIS2020_244	22	ctrA	29	6	2	2	3	4	17	8	4	6	1287	cc11	SAMN13450875	71542
NZ16MI0040	2016	Cerebrospinal fluid	B	P1.7-2,-	F5-36	NEIS2020_43	13	ctrA	114	0	**	8	25	7	17	21	26	49	1157	cc1157	SAMN13450876	71543
NZ16MI0041	2016	Cerebrospinal fluid	B	P1.7-12,14	F1-7	NEIS2020_42	13	ctrA	20	0	614	8	105	52	3	9	11	7	1572	cc1572	SAMN13450877	71544
NZ16MI0042	2016	Blood	Y	P1.5-2,10-2	F1-131	NEIS2020_70	104	ctrA	8	0	275	10	5	18	9	11	9	17	23	cc23	SAMN13450878	71545
NZ16MI0043	2016	Blood	B	P1.7-2,4	F1-5	NEIS2020_42	4	ctrA	2	0	220	3	6	9	5	11	6	9	154	cc41/44	SAMN13450879	71546
NZ16MI0044	2016	Blood	B	P1.7-2,4	F1-5	NEIS2020_42	4	ctrA	2	0	220	3	6	9	5	11	6	9	154	cc41/44	SAMN13450880	71547
NZ16MI0045	2016	Blood	B	P1.7-2,4	F1-5	NEIS2020_42	4	ctrA	2	0	220	3	6	9	5	11	6	9	154	cc41/44	SAMN13450881	71548
NZ16MI0046	2016	Blood	B	P1.7-2,4	F1-5	NEIS2020_42	4	ctrA	2	0	220	3	6	9	5	11	6	9	154	cc41/44	SAMN13450882	71549
NZ16MI0047	2016	Blood	C	P1.5,2	F3-3	NEIS2020_1	22	ctrA	29	121	8	2	3	4	3	8	4	6	11	cc11	SAMN13450883	71550
NZ16MI0048	2016	Blood	Y	P1.5-1,2-2	F5-8	NEIS2020_243	25	ctrA	8	0	227	10	5	18	9	11	9	17	23	cc23	SAMN13450884	71551
NZ16MI0049	2016	Eye	B	P1.31,16	F5-2	NEIS2020_59	19	ctrA	6	0	532	4	10	15	7	8	11	1	13	cc269	SAMN13450885	71552
NZ16MI0050	2016	Blood	B	P1.7-12,14	F1-7	NEIS2020_42	13	ctrA	20	0	614	8	105	52	3	9	11	7	1572	cc1572	SAMN13450886	71553
NZ16MI0051	2016	Blood	B	P1.7-12,14	F3-7	NEIS2020_42	260	ctrA	20	0	3179	8	105	52	3	9	11	7	1572	cc1572	SAMN13450887	71554
NZ16MI0052	2016	Blood	B	P1.7-12,14	F3-7	NEIS2020_42	260	ctrA	20	0	**	8	105	52	3	9	11	7	1572	cc1572	SAMN13450888	71555
NZ16MI0053	2016	Sputum	C	P1.7,16-26	F3-3	NEIS2020_10	224	-	*	100	*	4	10	5	4	6	3	8	32	cc32	SAMN13450889	71556
NZ16MI0054	2016	Sputum	B	P1.7-2,16-26	F3-3	NEIS2020_10	224	ctrA	3	100	185	4	10	5	718	677	3	8	11123	cc32	SAMN13450890	71557
NZ16MI0056	2016	Aspirate	W	P1.5,2	F1-1	NEIS2020_244	22	ctrA	29	6	2	2	3	4	3	8	4	6	11	cc11	SAMN13450891	71558
NZ16MI0057	2016	Sputum	NG	P1.7,30	F1-2	NEIS2020_27	102	-	58	0	637	16	2	6	25	17	25	22	53	cc53	SAMN13450892	71559
NZ16MI0058	2016	Cerebrospinal fluid	B	P1.17,16-3	F5-5	NEIS2020_266	19	ctrA	10	0	**	27	6	9	3	9	6	16	136	cc41/44	SAMN13450893	71560
NZ16MI0059	2016	Blood	W	P1.18-1,3	F3-9	NEIS2020_2	16	ctrA	20	0	349	11	5	18	8	11	24	21	22	cc22	SAMN13450894	71561
NZ16MI0060	2016	Blood	W	P1.5,2	F1-1	NEIS2020_244	22	ctrA	29	6	2	2	3	4	3	8	4	6	11	cc11	SAMN13450895	71562
NZ16MI0061	2016	Cerebrospinal fluid	B	P1.22,14	F5-5	NEIS2020_46	45	ctrA	29	0	245	7	3	1	13	36	53	15	2099	cc213	SAMN13450896	71563
NZ16MI0062	2016	Blood	B	P1.22,9	F5-12	NEIS2020_198	527	ctrA	17	0	3241	4	10	2	5	38	11	9	275	cc269	SAMN13450897	71564
NZ16MI0063	2016	Blood	B	P1.7-2,4	F1-5	NEIS2020_42	4	ctrA	2	0	220	3	6	9	5	11	6	9	154	cc41/44	SAMN13450898	71565
NZ16MI0064	2016	Blood	B	P1.7-2,4	F1-5	NEIS2020_42	4	ctrA	2	0	220	3	6	9	5	11	6	9	154	cc41/44	SAMN13450899	71566
NZ16MI0065	2016	Blood	B	P1.7-2,4	F1-5	NEIS2020_42	4	ctrA	2	0	220	3	6	9	5	11	6	9	154	cc41/44	SAMN13450900	71567
NZ16MI0066	2016	Blood	C	P1.5-1,1	F3-6	NEIS2020_1	45	ctrA	20	0	**	2	3	4	3	8	4	6	11	cc11	SAMN13450901	71568
NZ16MI0067	2016	Blood	C	P1.5-1,10-8	F3-6	NEIS2020_1	45	ctrA	20	0	**	2	3	4	3	8	4	6	11	cc11	SAMN13450902	71569
NZ16MI0068	2016	Blood	W	P1.5-1,10-1	F4-1	NEIS2020_67	1111	ctrA	7	0	**	10	5	18	9	11	9	17	23	cc23	SAMN13450903	71570
NZ16MI0069	2016	Blood	B	P1.7-2,4-10	F1-5	NEIS2020_42	4	ctrA	2	0	**	3	6	9	5	11	6	9	154	cc41/44	SAMN13450904	71571
NZ17MI0001	2017	Aspirate	B	P1.19-2,13	F3-9	NEIS2020_46	47	ctrA	118	0	282	12	5	12	35	11	22	17	15496	cc461	SAMN13450905	71572
NZ17MI0002	2017	Blood	B	P1.7-2,4	F1-5	NEIS2020_42	4	ctrA	2	0	220	3	6	9	5	11	6	9	154	cc41/44	SAMN13450906	71573
NZ17MI0003	2017	Blood	B	P1.7-2,4	F5-5	NEIS2020_42	14	ctrA	2	0	223	10	6	9	5	9	6	9	42	cc41/44	SAMN13450907	71574
NZ17MI0004	2017	Blood	B	P1.21-7,16	F1-5	NEIS2020_42	4	ctrA	2	0	359	857	6	9	1	11	6	9	15498	cc41/44	SAMN13450908	71575
NZ17MI0005	2017	Blood	C	P1.5-1,10-8	F3-6	NEIS2020_991	*	ctrA	20	0	*	2	3	4	3	8	4	6	11	cc11	SAMN13450909	71576
NZ17MI0006	2017	Blood	B	P1.7-12,14	F1-7	NEIS2020_42	13	ctrA	20	0	614	8	105	52	3	9	11	7	1572	cc1572	SAMN13450910	71577
NZ17MI0008	2017	Blood	B	P1.7-2,4	F5-5	NEIS2020_42	14	ctrA	2	0	223	10	6	9	5	9	6	9	42	cc41/44	SAMN13450911	71578
NZ17MI0009	2017	Blood	Y	P1.5-1,10-1	F4-1	NEIS2020_262	25	ctrA	7	0	221	12	5	18	9	11	9	17	1655	cc23	SAMN13450912	71579
NZ17MI0010	2017	Sputum	NG	P1.7-2,30-3	F1-7	NEIS2020_27	102	-	58	0	1745	16	2	6	25	17	25	22	53	cc53	SAMN13450913	71580
NZ17MI0011	2017	Blood	B	P1.7-2,4	F1-5	NEIS2020_42	4	ctrA	2	0	220	3	6	9	5	11	6	9	154	cc41/44	SAMN13450914	71581
NZ17MI0012	2017	Blood	B	P1.22,9	F1-7	NEIS2020_1291	798	ctrA	17	0	**	4	10	2	5	3	11	9	1163	cc269	SAMN13450915	71582
NZ17MI0013	2017	Blood	B	P1.7,16-26	F3-3	NEIS2020_10	29	ctrA	3	100	3691	4	5	5	4	6	3	8	2931	cc32	SAMN13450916	71583
NZ17MI0014	2017	Blood	Y	P1.5-1,10-4	F4-1	NEIS2020_67	25	ctrA	7	0	225	12	5	18	9	11	9	17	1655	cc23	SAMN13450917	71584
NZ17MI0016	2017	Blood	B	P1.7,16-26	F5-26	NEIS2020_10	224	ctrA	1604	100	**	4	10	5	4	6	3	8	32	cc32	SAMN13450918	71585
NZ17MI0017	2017	Blood	B	P1.19,15	F5-2	NEIS2020_42	45	ctrA	24	0	**	8	4	19	53	26	232	2	14799	N1	SAMN13450919	71586
NZ17MI0018	2017	Blood	W	P1.5,2	F1-1	NEIS2020_244	22	ctrA	29	6	2	2	3	4	3	8	4	6	11	cc11	SAMN13450920	71587
NZ17MI0019	2017	Blood	B	P1.7-2,13-1	F3-16	NEIS2020_23	25	ctrA	1605	0	**	8	4	6	17	5	18	2	103	cc103	SAMN13450921	71588
NZ17MI0020	2017	Aspirate	B	P1.7-2,4	F1-5	NEIS2020_42	4	ctrA	2	0	220	3	6	9	5	11	6	9	154	cc41/44	SAMN13450922	71589
NZ17MI0021	2017	Blood	Y	P1.5-2,10-4	F4-1	NEIS2020_67	25	ctrA	7	0	3787	10	5	18	9	11	9	17	23	cc23	SAMN13450923	71590
NZ17MI0022	2017	Aspirate	W	P1.5,2	F1-1	NEIS2020_244	22	ctrA	29	6	2	2	3	4	3	8	4	6	11	cc11	SAMN13450924	71591
NZ17MI0023	2017	Cerebrospinal fluid	B	P1.7-2,4	F1-5	NEIS2020_42	4	ctrA	2	0	220	3	6	9	5	11	6	9	154	cc41/44	SAMN13450925	71592
NZ17MI0024	2017	Blood	C	P1.5-1,1	F3-6	NEIS2020_1	45	ctrA	20	0	**	2	3	4	3	8	4	6	11	cc11	SAMN13450926	71593
NZ17MI0025	2017	Blood	B	P1.17,16-3	F5-5	NEIS2020_266	245	ctrA	10	0	**	27	6	9	3	9	6	16	136	cc41/44	SAMN13450927	71594
NZ17MI0026	2017	Cerebrospinal fluid	B	P1.7,16-26	F3-3	NEIS2020_10	224	ctrA	3	100	199	1072	10	5	4	6	3	8	15499	cc32	SAMN13450928	71595
NZ17MI0027	2017	Cerebrospinal fluid	W	P1.5,2	F1-1	NEIS2020_244	22	ctrA	29	6	2	2	3	4	3	8	4	6	11	cc11	SAMN13450929	71596
NZ17MI0028	2017	Blood	C	P1.5-1,10-8	F3-6	NEIS2020_1	45	ctrA	20	0	**	2	3	4	3	8	4	6	11	cc11	SAMN13450930	71597
NZ17MI0029	2017	Blood	B	P1.7-12,14	F1-7	NEIS2020_42	13	ctrA	20	0	614	8	105	52	3	1152	11	7	1572	cc1572	SAMN13450931	71598
NZ17MI0030	2017	Blood	B	P1.7-2,4	F1-5	NEIS2020_42	4	ctrA	2	0	220	3	6	9	5	11	6	9	154	cc41/44	SAMN13450932	71599
NZ17MI0032	2017	Blood	B	P1.7-12,14	F1-7	NEIS2020_42	13	ctrA	20	0	614	8	105	52	3	1152	11	7	1572	cc1572	SAMN13450933	71600
NZ17MI0033	2017	Blood	B	P1.7-2,4	F1-5	NEIS2020_23	4	ctrA	2	0	220	3	6	9	5	11	6	9	154	cc41/44	SAMN13450934	71601
NZ17MI0034	2017	Blood	B	P1.22-21,14	F5-5	NEIS2020_46	45	ctrA	18	0	**	7	5	1	13	36	53	15	213	cc213	SAMN13450935	71602
NZ17MI0035	2017	Blood	B	P1.22,14	F5-5	NEIS2020_477	31	ctrA	18	0	258	7	5	1	13	36	53	15	213	cc213	SAMN13450936	71603
NZ17MI0036	2017	Blood	C	P1.5-1,10-8	F3-6	NEIS2020_1	45	ctrA	20	0	**	2	3	4	3	8	4	6	11	cc11	SAMN13450937	71604
NZ17MI0037	2017	Blood	Y	P1.5-1,10-4	F3-4	NEIS2020_243	24	ctrA	9	0	261	2	7	6	17	9	6	8	1624	cc167	SAMN13450938	71605
NZ17MI0038	2017	Blood	B	P1.7-2,4	F1-5	NEIS2020_42	14	ctrA	2	0	223	10	6	9	5	9	6	9	42	cc41/44	SAMN13450939	71606
NZ17MI0039	2017	Cerebrospinal fluid	B	P1.7-2,4	F1-5	NEIS2020_67	4	ctrA	2	0	220	3	6	9	5	11	6	9	154	cc41/44	SAMN13450940	71607
NZ17MI0040	2017	Blood	Y	P1.5-1,10-1	F4-1	NEIS2020_262	25	ctrA	7	0	221	12	5	18	9	11	9	17	1655	cc23	SAMN13450941	71608
NZ17MI0041	2017	Blood	W	P1.5,2	F1-1	NEIS2020_244	22	ctrA	29	6	2	2	3	4	3	8	4	6	11	cc11	SAMN13450942	71609
NZ17MI0042	2017	Blood	B	P1.22,14	F5-36	NEIS2020_38	30	ctrA	18	0	2879	7	5	1	13	36	53	15	213	cc213	SAMN13450943	71610
NZ17MI0043	2017	Blood	B	P1.7-2,4	F1-5	NEIS2020-3553	14	ctrA	1606	0	**	10	6	9	5	9	6	9	42	cc41/44	SAMN13450944	71611
NZ17MI0044	2017	Blood	B	P1.19,15	F5-2	NEIS2020_42	522	ctrA	24	0	3001	8	3	19	17	26	232	6	15502	N1	SAMN13450945	71612
NZ17MI0047	2017	Blood	C	P1.5-1,10-8	F3-6	NEIS2020_1	*	ctrA	20	0	*	2	3	4	3	8	4	6	11	cc11	SAMN13450946	71613
NZ17MI0048	2017	Blood	W	P1.5,2	F1-1	NEIS2020_244	22	ctrA	29	6	2	2	3	4	3	8	4	6	11	cc11	SAMN13450947	71614
NZ17MI0049	2017	Elbow	B	P1.7-12,14	F1-7	NEIS2020_42	13	ctrA	20	0	614	8	105	52	3	9	11	7	1572	1572	SAMN13450948	71615
NZ17MI0050	2017	Blood	B	P1.22,14	F5-5	NEIS2020_1294	1149	ctrA	18	0	2997	7	5	1	13	36	53	15	213	cc213	SAMN13450949	71616
NZ17MI0051	2017	Blood	W	P1.5,2	F1-1	NEIS2020_244	22	ctrA	29	6	2	2	3	4	3	8	4	6	11	cc11	SAMN13450950	71617
NZ17MI0052	2017	Blood	Y	P1.5-2,10-4	F4-1	NEIS2020_67	25	ctrA	7	0	3787	10	5	18	9	11	9	17	23	cc23	SAMN13450951	71618
NZ17MI0053	2017	Cerebrospinal fluid	B	P1.7-2,4	F1-5	NEIS2020_42	4	ctrA	2	0	220	3	6	9	5	11	6	9	154	cc41/44	SAMN13450952	71619
NZ17MI0055	2017	Blood	Y	P1.5-1,10-1	F4-1	NEIS2020_262	25	ctrA	7	0	221	12	5	18	9	11	9	17	1655	cc23	SAMN13450953	71620
NZ17MI0056	2017	Cerebrospinal fluid	W	P1.5,2	F1-1	NEIS2020_244	22	ctrA	29	6	2	2	3	4	3	8	4	6	11	cc11	SAMN13450954	71621
NZ17MI0057	2017	Cerebrospinal fluid	B	P1.7-2,4	F1-5	NEIS2020_42	4	ctrA	2	0	220	3	6	9	5	11	6	9	154	cc41/44	SAMN13450955	71622
NZ17MI0058	2017	Cerebrospinal fluid	B	P1.7,16-26	F3-3	NEIS2020_10	31	ctrA	3	100	1223	4	10	5	4	6	3	8	32	cc32	SAMN13450956	71623
NZ17MI0059	2017	Cerebrospinal fluid	B	P1.7-2,4	F1-5	NEIS2020_42	4	ctrA	2	0	220	3	6	9	5	11	6	9	154	cc41/44	SAMN13450957	71624
NZ17MI0061	2017	Cerebrospinal fluid	B	P1.7-2,4	F1-5	NEIS2020_42	4	ctrA	2	0	220	3	6	9	5	11	6	9	154	cc41/44	SAMN13450958	71625
NZ17MI0062	2017	Blood	W	P1.5,2	F1-1	NEIS2020_244	22	ctrA	29	6	2	2	3	4	3	8	4	6	11	cc11	SAMN13450959	71626
NZ17MI0063	2017	Aspirate	B	P1.7-2,4	F1-5	NEIS2020_42	4	ctrA	2	0	220	3	6	9	5	11	6	9	154	cc41/44	SAMN13450960	71627
NZ17MI0064	2017	Blood	B	P1.7-2,4	F1-5	NEIS2020_42	4	ctrA	2	0	220	3	6	9	5	11	6	9	154	cc41/44	SAMN13450961	71628
NZ17MI0065	2017	Cerebrospinal fluid	W	P1.5,2	F1-1	NEIS2020_244	22	ctrA	29	6	2	2	3	4	3	8	4	6	11	cc11	SAMN13450962	71629
NZ17MI0066	2017	Blood	B	P1.7-2,4	F1-5	NEIS2020_42	4	ctrA	2	0	220	3	6	9	5	11	6	9	154	cc41/44	SAMN13450963	71630
NZ17MI0067	2017	Blood	Y	P1.5-2,10-4	F4-1	NEIS2020_67	25	ctrA	7	0	3787	10	5	18	9	11	9	17	23	cc23	SAMN13450964	71631
NZ17MI0068	2017	Blood	B	P1.22,14	F5-5	NEIS2020_265	45	ctrA	10	0	**	7	5	1	13	36	53	15	213	cc213	SAMN13450965	71632
NZ17MI0069	2017	Blood	B	P1.7-2,4	F1-5	NEIS2020_67	4	ctrA	2	0	220	857	6	9	5	11	6	9	15498	cc41/44	SAMN13450966	71633
NZ17MI0070	2017	Blood	W	P1.5,2	F1-1	NEIS2020_244	22	ctrA	29	6	2	2	3	4	3	8	4	6	11	cc11	SAMN13450967	71634
NZ17MI0071	2017	Blood	B	P1.22,14	F5-36	NEIS2020_43	13	ctrA	114	0	1533	8	25	7	17	21	26	1171	15504	cc1157	SAMN13450968	71635
NZ17MI0072	2017	Eye	NG	P1.18-1,34	F1-5	NEIS2020_53	*	-	2	0	*	9	3	9	9	9	64	9	6058	cc41/44	SAMN13450969	71636
NZ17MI0073	2017	Blood	Y	P1.5-2,10-4	F4-1	NEIS2020_67	25	ctrA	7	0	3787	10	5	18	9	11	9	17	23	cc23	SAMN13450970	71637
NZ17MI0074	2017	Cerebrospinal fluid	B	P1.7-12,14	F1-7	NEIS2020_42	13	ctrA	20	0	614	8	105	52	3	9	11	7	1572	1572	SAMN13450971	71638
NZ17MI0075	2017	Eye	C	P1.5-1,10-8	F3-6	NEIS2020_1	45	ctrA	20	0	**	2	3	4	3	8	4	6	11	cc11	SAMN13450972	71639
NZ17MI0076	2017	Eye	B	P1.7-2,4	F1-5	NEIS2020-3557	14	ctrA	2	0	223	10	6	9	5	9	6	9	42	cc41/44	SAMN13450973	71640
NZ17MI0077	2017	Cerebrospinal fluid	B	P1.22-21,14	F5-5	NEIS2020_46	45	ctrA	18	0	**	7	5	1	13	36	53	15	213	cc213	SAMN13450974	71641
NZ17MI0078	2017	Aspirate	W	P1.5,2	F1-1	NEIS2020_244	22	ctrA	29	6	2	2	3	4	3	8	4	6	11	cc11	SAMN13450975	71642
NZ17MI0079	2017	Cerebrospinal fluid	B	P1.7-12,14	F1-7	NEIS2020_42	13	ctrA	20	0	614	8	105	52	3	9	11	7	1572	1572	SAMN13450976	71643
NZ17MI0080	2017	Blood	B	P1.7,16-26	F3-3	NEIS2020_10	215	ctrA	3	100	2957	4	10	5	4	6	3	8	32	cc32	SAMN13450977	71644
NZ17MI0081	2017	Blood	B	P1.7-12,14	F1-7	NEIS2020_42	13	ctrA	20	0	614	8	105	52	3	9	11	7	1572	1572	SAMN13450978	71645
NZ17MI0082	2017	Blood	Y	P1.5-2,10-4	F4-1	NEIS2020_67	25	ctrA	7	0	3787	10	5	18	9	11	9	17	23	cc23	SAMN13450979	71646
NZ17MI0083	2017	Blood	C	P1.5-1,10-8	F3-6	NEIS2020_1	45	ctrA	20	0	**	2	3	4	3	8	4	6	11	cc11	SAMN13450980	71647
NZ18MI0001	2018	Cerebrospinal fluid	B	P1.22,9	F5-12	NEIS2020_198	13	ctrA	17	0	219	4	10	34	5	38	11	9	1161	cc269	SAMN13450981	71648
NZ18MI0002	2018	Blood	Y	P1.5-1,10-4	F3-4	NEIS2020_243	24	ctrA	9	0	261	2	7	6	17	9	6	8	1624	cc167	SAMN13450982	71649
NZ18MI0003	2018	Blood	C	P1.5,2	F3-3	NEIS2020_29	22	ctrA	503	0	3041	922	3	58	275	30	5	255	14195	cc4821	SAMN13450983	71650
NZ18MI0004	2018	Blood	C	P1.5-1,1	F3-6	NEIS2020_1	45	ctrA	20	0	**	2	3	4	3	8	4	6	11	cc11	SAMN13450984	71651
NZ18MI0005	2018	Blood	W	P1.5,2	F1-1	NEIS2020_244	22	ctrA	29	6	2	2	3	4	3	8	4	6	11	cc11	SAMN13450985	71652
NZ18MI0006	2018	Blood	W	P1.5,2	F1-1	NEIS2020_244	22	ctrA	29	6	2	2	3	4	3	8	4	6	11	cc11	SAMN13450986	71653
NZ18MI0007	2018	Blood	X	P1.20,9	F3-1	NEIS2020_1803	5	ctrA	126	8	22	1	1	2	1	3	2	19	7	cc5	SAMN13450987	71654
NZ18MI0008	2018	Blood	B	P1.7-2,4	F1-5	NEIS2020_42	4	ctrA	2	0	220	3	6	9	15	8	6	9	14196	cc41/44	SAMN13450988	71655
NZ18MI0009	2018	Blood	Y	P1.5-2,10-4	F4-1	NEIS2020_67	25	ctrA	7	0	3787	10	5	18	9	11	9	17	23	cc23	SAMN13450989	71656
NZ18MI0011	2018	Blood	W	P1.5,2	F1-1	NEIS2020_244	22	ctrA	29	6	2	2	3	4	3	8	4	6	11	cc11	SAMN13450990	71657
NZ18MI0012	2018	Cerebrospinal fluid	B	P1.17,16-3	F5-5	NEIS2020-3556	24	ctrA	10	0	253	27	6	9	3	9	6	16	136	cc41/44	SAMN13450991	71658
NZ18MI0013	2018	Blood	Y	P1.5-1,10-1	F4-1	NEIS2020_262	25	ctrA	7	0	221	12	5	18	9	11	9	17	1655	cc23	SAMN13450992	71659
NZ18MI0014	2018	Blood	C	P1.5-1,10-1	F3-6	NEIS2020-3561	45	ctrA	20	0	**	2	3	4	3	8	4	6	11	cc11	SAMN13450993	71660
NZ18MI0015	2018	Aspirate	B	P1.7-2,4	F1-5	NEIS2020_42	4	ctrA	2	0	220	3	6	9	5	11	6	9	154	cc41/44	SAMN13450994	71661
NZ18MI0016	2018	Blood	B	P1.19-1,26	F3-6	NEIS2020_399	628	ctrA	2	0	**	9	6	9	9	9	6	9	44	cc41/44	SAMN13450995	71662
NZ18MI0017	2018	Blood	B	P1.5-2,10-1	F1-5	NEIS2020_42	4	ctrA	2	0	548	3	6	9	5	11	6	9	154	cc41/44	SAMN13450996	71663
NZ18MI0018	2018	Eye	W	P1.5,2	F1-1	NEIS2020_244	22	ctrA	29	6	2	2	3	4	3	8	4	6	11	cc11	SAMN13450997	71664
NZ18MI0019	2018	Aspirate	W	P1.18-53,3	F4-1	NEIS2020_2	16	ctrA	20	0	**	11	5	18	8	11	24	21	22	cc22	SAMN13450998	71665
NZ18MI0020	2018	Blood	W	P1.5,2	F1-1	NEIS2020_244	22	ctrA	29	6	2	2	3	4	3	8	4	6	11	cc11	SAMN13450999	71666
NZ18MI0021	2018	Blood	W	P1.5,2	F1-1	NEIS2020_244	22	ctrA	29	6	2	2	3	4	3	8	4	6	11	cc11	SAMN13451000	71667
NZ18MI0022	2018	Blood	C	P1.5-1,10-8	F3-6	NEIS2020_1	45	ctrA	20	0	**	2	3	4	3	8	4	6	11	cc11	SAMN13451001	71668
NZ18MI0023	2018	Blood	W	P1.5,2	F1-1	NEIS2020_244	22	ctrA	29	6	2	2	3	4	3	8	4	6	11	cc11	SAMN13451002	71669
NZ18MI0024	2018	Blood	W	P1.5,2	F1-1	NEIS2020_244	22	ctrA	29	6	2	2	3	4	3	8	4	6	11	cc11	SAMN13451003	71670
NZ18MI0025	2018	Blood	C	P1.22,14-6	F3-9	NEIS2020_2	25	ctrA	24	0	824	276	4	9	9	26	18	2	8730	**	SAMN13451004	71671
NZ18MI0026	2018	Eye	NG	P1.19,15	F5-1	NEIS2020_73	1	-	20	1	3177	8	10	5	4	5	3	8	34	cc32	SAMN13451005	71672
NZ18MI0027	2018	Blood	B	P1.20,9	F1-7	NEIS2020_42	1	ctrA	3	1	3695	8	10	5	4	6	3	8	33	cc32	SAMN13451006	71673
NZ18MI0028	2018	Blood	B	P1.5-2,10-1	F1-5	NEIS2020_42	4	ctrA	2	0	548	3	6	9	5	11	6	9	154	cc41/44	SAMN13451007	71674
NZ18MI0029	2018	Blood	Y	P1.5-1,10-4	F3-4	NEIS2020_243	24	ctrA	9	0	261	2	7	6	17	9	6	8	1624	cc167	SAMN13451008	71675
NZ18MI0030	2018	Blood	B	P1.5-2,10-1	F1-5	NEIS2020_42	4	ctrA	2	0	548	3	6	9	5	11	6	9	154	cc41/44	SAMN13451009	71676
NZ18MI0031	2018	Blood	W	P1.5,2	F1-1	NEIS2020_244	22	ctrA	29	6	2	2	3	4	3	8	4	6	11	cc11	SAMN13451010	71677
NZ18MI0032	2018	Blood	Y	P1.5-1,10-4	F3-4	NEIS2020_243	499	ctrA	9	0	**	2	7	6	17	9	6	8	1624	cc167	SAMN13451011	71678
NZ18MI0034	2018	Blood	Y	P1.5,2	F3-4	NEIS2020-3561	16	ctrA	20	0	429	219	5	4	17	11	8	21	5436	**	SAMN13451012	71679
NZ18MI0035	2018	Blood	B	P1.7-2,4	F1-5	NEIS2020_42	4	ctrA	2	0	220	3	6	9	5	11	6	9	154	cc41/44	SAMN13451013	71680
NZ18MI0036	2018	Eye	B	P1.22,14	F5-5	NEIS2020_27	45	ctrA	10	0	**	7	5	1	13	36	53	15	213	cc213	SAMN13451014	71681
NZ18MI0037	2018	Blood	W	P1.5,2	F1-1	NEIS2020_244	22	ctrA	29	6	2	2	3	4	3	8	4	6	11	cc11	SAMN13451015	71682
NZ18MI0038	2018	Cerebrospinal fluid	W	P1.5,2	F1-1	NEIS2020-3563	22	ctrA	29	6	2	923	3	4	3	8	4	6	14197	cc11	SAMN13451016	71683
NZ18MI0039	2018	Blood	B	P1.7,16	F4-1	NEIS2020_63	16	ctrA	*	0	*	4	10	11	18	6	10	12	35	cc35	SAMN13451017	71684
NZ18MI0040	2018	Blood	W	P1.5,2	F1-1	NEIS2020_244	22	ctrA	29	6	2	2	3	4	3	8	4	6	11	cc11	SAMN13451018	71685
NZ18MI0041	2018	Blood	B	P1.5-2,10-1	F1-5	NEIS2020_42	4	ctrA	2	0	548	3	6	9	5	11	6	9	154	cc41/44	SAMN13451019	71686
NZ18MI0042	2018	Sputum	NG	P1.22,9	F5-7	NEIS2020-3552	*	ctrA	*	0	*	13	6	2	17	26	4	53	14198	**	SAMN13451020	71687
NZ18MI0043	2018	Sputum	B	P1.7-2,13-1	F3-3	NEIS2020_10	102	ctrA	130	1	3696	9	5	5	4	9	6	8	14199	**	SAMN13451021	71688
NZ18MI0046	2018	Blood	B	P1.22,14	F5-5	NEIS2020_10	45	ctrA	18	0	224	7	5	1	13	36	53	15	213	cc213	SAMN13451022	71689
NZ18MI0047	2018	Blood	C	P1.5-1,10-8	F3-6	NEIS2020_1	45	ctrA	20	0	**	2	3	4	3	8	4	6	11	cc11	SAMN13451023	71690
NZ18MI0048	2018	Sputum	Y	P1.5-1,10-1	F4-1	NEIS2020_262	25	ctrA	7	0	221	12	5	18	9	11	9	17	1655	cc23	SAMN13451024	71691
NZ18MI0049	2018	Blood	Y	P1.5-1,10-4	F3-4	NEIS2020_243	24	ctrA	9	0	261	2	7	6	17	9	6	8	1624	cc167	SAMN13451025	71692
NZ18MI0050	2018	Blood	W	P1.5,2	F1-1	NEIS2020_244	22	ctrA	29	6	2	2	3	4	3	8	4	6	11	cc11	SAMN13451026	71693
NZ18MI0052	2018	Ear	W/Y	P1.5-1,10-4	F3-4	NEIS2020_243	24	ctrA	9	0	261	2	7	6	17	9	6	8	1624	cc167	SAMN13451027	71694
NZ18MI0053	2018	Blood	W	P1.5,2	F1-1	NEIS2020_244	22	ctrA	29	6	2	2	3	4	3	8	4	6	11	cc11	SAMN13451028	71695
NZ18MI0054	2018	Blood	B	P1.7-2,4	F1-5	NEIS2020_42	4	ctrA	2	0	220	3	6	9	5	11	6	9	154	cc41/44	SAMN13451029	71696
NZ18MI0055	2018	Blood	W	P1.5,2	F1-1	NEIS2020_244	22	ctrA	29	6	2	2	3	4	3	8	4	6	11	cc11	SAMN13451030	71697
NZ18MI0056	2018	Sputum	B	P1.22,14	F1-7	NEIS2020_46	45	ctrA	18	79	1576	7	5	1	13	36	53	983	14200	cc213	SAMN13451031	71698
NZ18MI0057	2018	Blood	W	P1.5,2	F1-1	NEIS2020_244	22	ctrA	29	6	2	2	3	4	3	8	4	6	11	cc11	SAMN13451032	71699
NZ18MI0058	2018	Sputum	NG	P1.7,30-5	F1-2	NEIS2020_27	102	-	58	0	651	16	2	6	25	17	25	22	53	cc53	SAMN13451033	71700
NZ18MI0059	2018	Sputum	NG	P1.18-4,25	-	NEIS2020_150	94	-	145	0	657	5	4	38	15	22	40	13	1136	cc1136	SAMN13451034	71701
NZ18MI0060	2018	Blood	B	P1.7-2,4	F1-5	NEIS2020_42	4	ctrA	2	0	220	3	6	9	5	11	6	9	154	cc41/44	SAMN13451035	71702
NZ18MI0061	2018	Aspirate	W	P1.5,2	F1-1	NEIS2020_244	22	ctrA	29	6	2	2	3	6	3	8	4	6	4977	cc11	SAMN13451036	71703
NZ18MI0063	2018	Blood	B	P1.22,9	F5-12	NEIS2020_198	13	ctrA	17	0	219	4	10	34	5	38	11	9	1161	cc269	SAMN13451037	71704
NZ18MI0064	2018	Blood	W	P1.5,2	F1-1	NEIS2020_601	22	ctrA	29	6	2	2	3	974	17	8	4	6	14201	cc11	SAMN13451038	71705
NZ18MI0065	2018	Blood	B	P1.7,16-26	F3-3	NEIS2020_10	224	ctrA	3	100	199	4	10	5	4	6	3	8	32	cc32	SAMN13451039	71706
NZ18MI0066	2018	Blood	Y	P1.5-1,10-4	F3-4	NEIS2020_243	24	ctrA	9	0	261	2	7	6	17	9	6	8	1624	cc167	SAMN13451040	71707
NZ18MI0067	2018	Cerebrospinal fluid	W	P1.5,2	F1-1	NEIS2020_244	22	ctrA	29	6	2	2	3	4	3	8	4	6	11	cc11	SAMN13451041	71708
NZ18MI0068	2018	Blood	C	P1.5-1,10-8	F3-6	NEIS2020_991	462	ctrA	20	0	3046	2	3	4	3	8	4	6	11	cc11	SAMN13451042	71709
NZ18MI0069	2018	Cerebrospinal fluid	B	P1.7-2,16-53	F3-3	NEIS2020_10	224	ctrA	3	100	3697	4	10	5	4	6	3	8	32	cc32	SAMN13451043	71710
NZ18MI0071	2018	Blood	W	P1.5,2	F1-1	NEIS2020_244	22	ctrA	29	6	2	2	3	4	3	8	4	6	11	cc11	SAMN13451044	71711
NZ18MI0072	2018	Blood	Y	P1.5-1,10-1	F4-1	NEIS2020_262	25	ctrA	7	0	221	12	5	18	9	11	9	17	1655	cc23	SAMN13451045	71712
NZ18MI0073	2018	Blood	W	P1.5,2	F1-1	NEIS2020_244	22	ctrA	29	6	2	2	3	4	3	8	4	6	11	cc11	SAMN13451046	71713
NZ18MI0074	2018	Blood	C	P1.5-1,10-8	F3-6	NEIS2020_1	45	ctrA	20	0	**	2	3	4	3	8	4	6	11	cc11	SAMN13451047	71714
NZ18MI0075	2018	Blood	W	P1.5,2	F1-1	NEIS2020_244	22	ctrA	29	6	2	2	3	4	3	8	868	6	13268	cc11	SAMN13451048	71715
NZ18MI0076	2018	Blood	W	P1.5,2	F1-1	NEIS2020_244	22	ctrA	29	6	2	2	3	4	3	8	4	6	11	cc11	SAMN13451049	71716
NZ18MI0077	2018	Blood	W	P1.5,2	F1-1	NEIS2020_244	22	ctrA	29	6	2	2	3	4	3	8	4	6	11	cc11	SAMN13451050	71717
NZ18MI0078	2018	Cerebrospinal fluid	B	P1.7-2,4	F1-5	NEIS2020_42	4	ctrA	2	0	220	3	6	9	5	11	6	9	154	cc41/44	SAMN13451051	71718
NZ18MI0079	2018	Blood	W	P1.5,2	F1-1	NEIS2020_244	22	ctrA	29	6	2	2	3	4	3	8	4	6	11	cc11	SAMN13451052	71719
NZ18MI0080	2018	Blood	W	P1.5,2	F1-1	NEIS2020_244	*	ctrA	29	0	*	2	3	4	3	8	4	6	11	cc11	SAMN13451053	71720
NZ18MI0081	2018	Blood	Y	P1.5-1,10-1	F4-1	NEIS2020_1394	25	ctrA	7	0	221	12	5	18	9	11	9	17	1655	cc23	SAMN13451055	71721
NZ18MI0083	2018	Blood	B	P1.17,16-3	F4-1	NEIS2020-3555	276	ctrA	10	0	221	27	6	9	3	9	6	16	136	cc41/44	SAMN13451054	71722
NZ18MI0082	2018	Blood	B	P1.7,16-26	F3-3	NEIS2020_10	31	ctrA	1607	100	**	4	10	5	4	6	3	8	32	cc32	SAMN13451056	71723
NZ18MI0084	2018	Blood	W	P1.5,2	F1-1	NEIS2020_244	22	ctrA	29	6	2	2	3	4	3	8	4	6	11	cc11	SAMN13451057	71724
NZ18MI0085	2018	Blood	W	P1.5,2	F1-1	NEIS2020_244	22	ctrA	29	6	2	2	3	4	3	8	4	6	11	cc11	SAMN13451058	71725
NZ18MI0087	2018	Sputum	W	P1.5,2	F1-1	NEIS2020_244	22	ctrA	29	6	2	2	25	4	3	8	4	6	15507	cc11	SAMN13451059	71726
NZ18MI0088	2018	Aspirate	Y	P1.5-1,10-1	F4-1	NEIS2020-3550	25	ctrA	7	0	221	12	5	18	9	11	9	17	1655	cc23	SAMN13451060	71727
NZ18MI0089	2018	Blood	Y	P1.5-2,10-4	F4-1	NEIS2020-3551	25	ctrA	7	0	3787	10	5	18	9	11	9	17	23	cc23	SAMN13451061	71728
NZ18MI0090	2018	Blood	Y	P1.5-1,10-1	F4-1	NEIS2020_262	25	ctrA	7	0	221	12	5	18	9	11	9	17	1655	cc23	SAMN13451062	71729
NZ18MI0091	2018	Sputum	W	P1.5,2	F1-1	NEIS2020_244	22	ctrA	29	6	2	2	3	4	3	8	4	6	11	cc11	SAMN13451063	71730
NZ18MI0092	2018	Sputum	B	P1.22,14	F5-9	NEIS2020_46	45	ctrA	18	0	224	7	5	475	3	36	53	15	7231	cc213	SAMN13451064	71731
NZ18MI0094	2018	Blood	Y	P1.5-1,10-1	F4-1	NEIS2020_262	25	ctrA	7	0	221	12	5	18	9	11	9	17	1655	cc23	SAMN13451065	71732
NZ18MI0095	2018	Blood	C	P1.7-2,16-167	F3-3	NEIS2020_38	224	-	3	100	3698	4	10	5	4	352	3	8	13162	cc32	SAMN13451066	71733
NZ18MI0096	2018	Cerebrospinal fluid	W	P1.5,2	F1-1	NEIS2020_244	22	ctrA	29	6	2	2	3	4	3	8	4	6	11	cc11	SAMN13451067	71734
NZ18MI0097	2018	Blood	B	P1.18-1,34	F1-5	NEIS2020_53	1171	ctrA	2	0	**	9	3	9	9	9	1094	9	15508	cc41/44	SAMN13451068	71735
NZ18MI0098	2018	Cerebrospinal fluid	B	P1.7-12,14	F1-7	NEIS2020_42	13	ctrA	20	0	614	8	105	52	3	9	11	7	1572	cc1572	SAMN13451069	71736
NZ18MI0099	2018	Sputum	B	P1.17,16-3	F5-5	NEIS2020_266	19	ctrA	10	0	**	27	6	9	3	9	6	16	136	cc41/44	SAMN13451070	71737
NZ19MI0001	2018	Blood	W	P1.5,2	F1-1	NEIS2020_244	22	ctrA	29	6	2	2	3	4	3	8	4	6	11	cc11	SAMN13451071	71738
NZ19MI0002	2018	Blood	W	P1.5,2	F1-1	NEIS2020_244	22	ctrA	29	6	2	2	3	4	3	8	4	6	11	cc11	SAMN13451072	71739
NZ19MI0003	2018	Blood	W	P1.5,2	F1-1	NEIS2020_244	22	ctrA	29	6	2	2	3	4	3	8	4	6	11	cc11	SAMN13451073	71740
-Locus absent.
*Allele submitted but rejected.
**Type not assigned.

## Sheet: Appendix 1 Table 2
Appendix 1 Table 2. Statistics of whole-genome sequencing in study of distinct group W clonal complex 11 meningococcal variant, New Zealand
New Zealand Isolates
Sample	Total Reads	Mapped Reads	Mapping Rate	Mean GC Content	Average Depth	Fraction of Genome with the Coverage >=1	Fraction of Genome with the Coverage >= 10	Fraction of Genome with the Coverage >= 20	Fraction of Genome with the Coverage >= 30
NZNMI134	872308	826287	0.947242	0.52832	52.6487	0.925451	0.912117	0.8926	0.855034
NZNMI135	1266744	1172963	0.925967	0.523819	75.1179	0.944977	0.931838	0.9188	0.902508
NZNMI136	784753	756293	0.963734	0.526882	49.083	0.985245	0.965863	0.9351	0.868604
NZNMI137	819110	767773	0.937326	0.526585	49.0463	0.945239	0.923077	0.8952	0.835575
NZNMI138	1125674	1061537	0.943023	0.52973	68.0198	0.947395	0.00932471	0.9115	0.883453
NZNMI139	1017266	1004092	0.98705	0.525383	65.3143	0.987263	0.977754	0.9609	0.930375
NZNMI1310	1061941	991336	0.933513	0.526076	63.8278	0.919533	0.907091	0.8933	0.873313
NZNMI1311	1067017	950217	0.890536	0.517969	61.0986	0.930904	0.920748	0.9072	0.87911
NZNMI1312	1357477	1214270	0.894505	0.522455	77.1345	0.931984	0.923398	0.9151	0.903698
NZNMI1313	1056327	970497	0.918747	0.523736	60.6551	0.927463	0.915405	0.9015	0.878489
NZNMI1314	712364	701865	0.985262	0.529799	45.2236	0.984827	0.963687	0.9157	0.815295
NZNMI1315	799669	724383	0.905854	0.524523	45.7414	0.93125	0.915907	0.8912	0.828622
NZNMI1316	924782	864830	0.935172	0.530086	55.5451	0.930884	0.915168	0.8943	0.857087
NZNMI1317	1299915	1221815	0.939919	0.530289	77.7607	0.92122	0.911227	0.9027	0.890373
NZNMI1318	1041817	951578	0.913383	0.524001	60.7729	0.936725	0.924108	0.9085	0.882677
NZNMI1320	957497	886226	0.925565	0.523413	56.4685	0.942685	0.926629	0.9076	0.873344
NZNMI1321	1021098	940778	0.92134	0.524574	60.3714	0.926743	0.915319	0.9011	0.875398
NZNMI1322	993056	934619	0.941154	0.529905	60.0499	0.917308	0.905309	0.8897	0.862838
NZNMI1323	663452	615742	0.928088	0.527813	39.4469	0.945489	0.918881	0.8685	0.739242
NZNMI1324	850039	837644	0.985418	0.531061	53.0733	0.986715	0.969892	0.9336	0.867036
NZNMI1325	703092	647697	0.921212	0.524677	41.3361	0.93561	0.920939	0.8879	0.768863
NZNMI1326	1160723	1090814	0.939771	0.533076	68.9746	0.91967	0.908269	0.8988	0.884526
NZNMI1327	689361	675128	0.979353	0.52517	43.2889	0.98724	0.975019	0.9181	0.754007
NZNMI1328	700484	649881	0.92776	0.523559	41.3352	0.94564	0.923858	0.8898	0.779218
NZNMI1329	1198308	1180835	0.985419	0.532328	75.6261	0.987197	0.976238	0.9569	0.92403
NZNMI1330	1047144	990919	0.946306	0.534163	62.5254	0.940704	0.920165	0.8959	0.835198
NZNMI1331	1205085	1172101	0.972629	0.515035	70.2049	0.98638	0.978158	0.968	0.947782
NZNMI1332	1244683	1112246	0.893598	0.516884	67.7244	0.930649	0.921653	0.9122	0.895369
NZNMI1333	1592264	1467211	0.921462	0.517564	87.0952	0.921142	0.912858	0.9054	0.895299
NZNMI1334	1165831	1050641	0.901195	0.515817	60.9639	0.946598	0.935088	0.921	0.892747
NZNMI1335	1217436	1097323	0.901339	0.516857	65.9196	0.93901	0.928281	0.9164	0.893451
NZNMI1336	1432626	1335213	0.932004	0.520522	82.2277	0.930024	0.922777	0.9152	0.905001
NZNMI1337	1268428	1148492	0.905445	0.517097	67.6625	0.945488	0.93157	0.9166	0.894233
NZNMI1338	947032	855074	0.902899	0.518523	51.4436	0.923431	0.909498	0.8907	0.844065
NZNMI1339	1047442	972903	0.928837	0.511763	58.8101	0.942891	0.931187	0.9156	0.874712
NZNMI1340	1460411	1322234	0.905385	0.510609	76.6984	0.943839	0.933025	0.922	0.901185
NZNMI1341	1346937	1233414	0.915718	0.520979	76.5103	0.946158	0.933591	0.9218	0.907332
NZNMI1342	945292	926777	0.980413	0.509379	56.744	0.987695	0.980899	0.965	0.911733
NZNMI1343	1237432	1112887	0.899352	0.515273	67.0029	0.937447	0.925922	0.9142	0.89248
NZNMI1344	1530189	1380704	0.902309	0.512204	80.3349	0.945528	0.933831	0.9236	0.90599
NZNMI1345	1033678	1011836	0.97887	0.50874	60.1103	0.987369	0.980588	0.9654	0.923336
NZNMI1346	977791	959556	0.981351	0.515951	59.6824	0.987385	0.980597	0.9672	0.931678
NZNMI1347	1189019	1078237	0.906829	0.523243	68.5254	0.938313	0.928289	0.9169	0.899751
NZNMI1348	1478061	1326486	0.89745	0.519145	82.2553	0.92916	0.920851	0.9145	0.905884
NZNMI1349	909184	803113	0.883334	0.51691	48.5535	0.934212	0.917981	0.8887	0.818509
NZNMI1350	1087346	918415	0.844639	0.518499	57.1667	0.939369	0.926384	0.9111	0.876903
NZNMI1351	1028903	1009977	0.981606	0.516171	62.5822	0.987521	0.98079	0.9679	0.934996
NZNMI1352	847680	832009	0.981513	0.517863	51.5641	0.987256	0.977275	0.9531	0.876017
NZNMI1353	871735	855638	0.981535	0.519593	53.3421	0.974408	0.968301	0.9509	0.891194
NZNMI1354	1027268	1006063	0.979358	0.51731	62.5961	0.974892	0.970645	0.9615	0.936781
NZNMI1355	1301399	1163062	0.893701	0.519702	74.524	0.936714	0.927221	0.918	0.903871
NZNMI1356	676967	664162	0.981085	0.523966	42.8387	0.985129	0.965461	0.9302	0.827262
NZNMI1357	829366	756938	0.912671	0.518976	46.3578	0.936033	0.923022	0.8959	0.81287
NZNMI1358	822618	811063	0.985953	0.523851	51.5822	0.98672	0.973744	0.9483	0.884818
NZNMI1359	1148972	1095744	0.953673	0.531679	69.667	0.931977	0.917192	0.8977	0.877149
NZNMI1360	739312	688604	0.931412	0.514871	41.7319	0.921211	0.906782	0.8697	0.749504
NZNMI1361	1091818	974201	0.892274	0.51871	58.6463	0.929263	0.918211	0.9024	0.863076
NZNMI141	1108164	1018576	0.919156	0.516857	61.5661	0.918825	0.909219	0.897	0.872086
NZNMI142	780905	760855	0.974325	0.513728	48.4588	0.985663	0.974659	0.9496	0.869631
NZ14MI0008	797719	725612	0.909609	0.517274	44.2797	0.944131	0.927122	0.8908	0.794859
NZ14MI0009	874132	816397	0.933952	0.512827	49.7421	0.946011	0.931621	0.9091	0.843496
NZ14MI0010	1637317	1537028	0.938748	0.520529	95.7107	0.935327	0.926736	0.9197	0.909087
NZ14MI0012	1367148	1242544	0.908858	0.515576	76.2219	0.946274	0.934555	0.9243	0.908704
NZ14MI0013	769072	698573	0.908332	0.514057	42.4733	0.942451	0.925183	0.8881	0.768405
NZ14MI0014	811550	747631	0.921238	0.518164	45.1369	0.948653	0.933633	0.9064	0.823007
NZ14MI0015	695457	648607	0.932634	0.522764	40.7155	0.916551	0.900126	0.8679	0.768159
NZ14MI0017	1480679	1366232	0.922706	0.52006	86.0462	0.946073	0.934864	0.9253	0.914733
NZ14MI0018	906382	824879	0.910079	0.51915	53.1791	0.936579	0.923755	0.9061	0.868702
NZ14MI0019	1188092	1102621	0.92806	0.524087	70.8649	0.944507	0.928596	0.9136	0.892098
NZ14MI0020	1018704	934207	0.917054	0.517663	59.4561	0.946109	0.931295	0.9133	0.880732
NZ14MI0022	1164137	1056497	0.907537	0.518547	67.2077	0.939293	0.928906	0.9175	0.897287
NZ14MI0024	898028	827890	0.921898	0.521108	53.3847	0.945384	0.928453	0.9062	0.863346
NZ14MI0025	934792	862051	0.922185	0.522115	55.6362	0.941215	0.924905	0.9047	0.870593
NZ14MI0028	1080146	991573	0.917999	0.519054	62.6079	0.941307	0.927633	0.9113	0.883928
NZ14MI0029	1448450	1423418	0.982718	0.516624	91.3677	0.987693	0.982729	0.9763	0.967063
NZ14MI0031	1036569	1006967	0.971442	0.516696	65.5735	0.986939	0.981207	0.9706	0.949062
NZ14MI0032	1317578	1234397	0.936868	0.523512	79.3658	0.928462	0.919774	0.9101	0.896617
NZ14MI0033	895631	832825	0.929875	0.522673	52.7733	0.94429	0.926078	0.9032	0.854801
NZ14MI0034	659540	611580	0.927283	0.522413	39.4023	0.944622	0.921568	0.8788	0.760814
NZ14MI0035	1525625	1425386	0.934296	0.526893	90.6082	0.946477	0.93655	0.9283	0.916824
NZ15MI0001	1113120	1007352	0.904981	0.515751	59.3753	0.940911	0.929659	0.9144	0.878884
NZ15MI0002	1195142	1082491	0.905743	0.519891	64.314	0.937562	0.924023	0.9097	0.884371
NZ15MI0003	934687	876728	0.937991	0.517319	52.0372	0.944702	0.929384	0.9069	0.847926
NZ15MI0004	1098371	1078330	0.981754	0.514775	66.8397	0.988283	0.981607	0.9716	0.945923
NZ15MI0005	1230600	1120668	0.910668	0.520327	69.7516	0.934046	0.922875	0.9119	0.893683
NZ15MI0006	797191	714290	0.896009	0.515576	43.0603	0.951516	0.935915	0.8985	0.783833
NZ15MI0007	1175639	1088059	0.925504	0.518328	65.9872	0.921724	0.911836	0.9011	0.87819
NZ15MI0009	1199571	1052661	0.877531	0.510039	62.0403	0.929415	0.919272	0.9024	0.865028
NZ15MI0010	1101172	996391	0.904846	0.519196	61.2385	0.939795	0.92872	0.9133	0.882024
NZ15MI0011	1018339	998355	0.980376	0.517642	61.1367	0.987572	0.980242	0.9647	0.928739
NZ15MI0012	1268611	1156416	0.911561	0.516099	69.9713	0.946395	0.932811	0.9191	0.89772
NZ15MI0013	993421	895225	0.901154	0.514635	53.8435	0.937423	0.922977	0.9017	0.850599
NZ15MI0015	974426	950780	0.975733	0.517122	58.7316	0.986013	0.975031	0.9573	0.919475
NZ15MI0016	1352562	1274336	0.942165	0.536377	76.5327	0.920347	0.907464	0.8881	0.859412
NZ15MI0017	1016510	950470	0.935033	0.513993	59.9369	0.955518	0.933469	0.9189	0.883351
NZ15MI0018	1326929	1221832	0.920797	0.522088	75.8116	0.949395	0.940428	0.9306	0.916776
NZ15MI0019	1148561	1033238	0.899593	0.516663	62.3852	0.943479	0.929842	0.9157	0.884717
NZ15MI0020	1008277	948065	0.940282	0.531909	55.9378	0.918806	0.906755	0.8891	0.851458
NZ15MI0021	927294	843648	0.909796	0.514973	51.1553	0.945434	0.930227	0.9071	0.844443
NZ15MI0022	1033921	967005	0.935279	0.514469	58.4774	0.943075	0.93154	0.9153	0.874268
NZ15MI0023	1070954	982839	0.917723	0.521257	59.2856	0.935212	0.923107	0.9088	0.877709
NZ15MI0024	1196060	1077509	0.900882	0.517289	65.0268	0.92435	0.911526	0.8985	0.873972
NZ15MI0025	1069882	965059	0.902024	0.514252	58.3855	0.936027	0.924576	0.909	0.868226
NZ15MI0027	1066112	996168	0.934393	0.517468	61.1116	0.933101	0.9197	0.9048	0.869825
NZ15MI0029	946654	895220	0.945668	0.539105	52.6812	0.918908	0.892722	0.8505	0.783982
NZ15MI0030	1744629	1582916	0.907308	0.517778	95.4887	0.946693	0.935043	0.9256	0.914845
NZ15MI0031	1001202	935129	0.934006	0.515616	56.4624	0.942862	0.92875	0.9116	0.872612
NZ15MI0032	1262397	1239017	0.98148	0.522113	79.0728	0.974476	0.970448	0.9659	0.958206
NZ15MI0033	862491	808784	0.93773	0.533274	47.946	0.919919	0.905084	0.8763	0.799715
NZ15MI0034	829421	759444	0.915632	0.517258	46.0742	0.942511	0.924641	0.8945	0.809673
NZ15MI0035	928082	839775	0.90485	0.519413	50.7327	0.93728	0.923459	0.9018	0.851053
NZ15MI0036	846788	798229	0.942655	0.536092	47.6706	0.919386	0.901576	0.8603	0.782149
NZ15MI0038	1490341	1357311	0.910739	0.515884	82.8233	0.937155	0.927876	0.9205	0.90962
NZ15MI0039	1156093	1058065	0.915208	0.517131	64.323	0.926288	0.916257	0.9042	0.878526
NZ15MI0040	891670	871404	0.977272	0.517207	53.2895	0.974455	0.967835	0.9511	0.893411
NZ15MI0041	1149151	1055926	0.918875	0.518226	64.108	0.921835	0.910112	0.897	0.871914
NZ15MI0042	1352482	1326906	0.98109	0.521029	84.2177	0.974817	0.970768	0.9659	0.957041
NZ15MI0044	1018772	920001	0.903049	0.517632	55.6585	0.93544	0.920903	0.8988	0.853625
NZ16MI0001	1015190	947738	0.9336	0.5077	57.5208	0.9463	0.9325	0.914	0.862
NZ16MI0002	1309738	1188672	0.907565	0.514746	72.8834	0.946024	0.934158	0.9226	0.901684
NZ16MI0003	1111277	1040377	0.9362	0.515796	63.2943	0.946767	0.930063	0.9145	0.883083
NZ16MI0005	1162422	1078183	0.9275	0.5132	65.7234	0.9195	0.9073	0.8949	0.8687
NZ16MI0006	1335288	1215466	0.910265	0.514647	73.7917	0.921726	0.91197	0.9022	0.885454
NZ16MI0008	1351212	1255218	0.928957	0.518391	79.6652	0.931962	0.920574	0.9129	0.901199
NZ16MI0010	1001350	898573	0.897362	0.512532	55.1446	0.93762	0.925554	0.9065	0.847123
NZ16MI0011	1008302	939614	0.9319	0.5084	58.1026	0.9452	0.933	0.9172	0.8762
NZ16MI0012	970664	945691	0.974272	0.511369	60.404	0.986061	0.976602	0.9613	0.912239
NZ16MI0013	927132	828358	0.893463	0.520452	49.2218	0.93713	0.920592	0.8964	0.831286
NZ16MI0014	1194246	1087915	0.911	0.5213	65.5876	0.9259	0.9107	0.8956	0.8713
NZ16MI0015	1181524	1087351	0.920295	0.521555	67.9694	0.947173	0.934469	0.9235	0.906257
NZ16MI0016	1014508	955290	0.941629	0.52003	58.7015	0.944794	0.930189	0.913	0.877518
NZ16MI0017	1497611	1373288	0.916986	0.517755	85.2258	0.948195	0.935463	0.925	0.912978
NZ16MI0018	1282733	1182409	0.921789	0.518864	71.607	0.919984	0.910242	0.9007	0.883598
NZ16MI0019	781754	720935	0.922202	0.519896	42.7769	0.916577	0.901524	0.869	0.772283
NZ16MI0020	888789	809190	0.910441	0.519827	49.5142	0.935031	0.923367	0.9063	0.86219
NZ16MI0022	1214065	1109888	0.914192	0.520261	68.4239	0.946764	0.936452	0.9261	0.90913
NZ16MI0023	1017430	924573	0.908734	0.521345	57.0946	0.923303	0.911083	0.8988	0.877102
NZ16MI0025	1246136	1213756	0.974016	0.517019	75.8496	0.987782	0.982778	0.9776	0.967493
NZ16MI0026	1152327	1053388	0.91414	0.515638	64.6089	0.946875	0.932263	0.9147	0.881274
NZ16MI0027	761879	738018	0.968681	0.510227	44.916	0.98721	0.977646	0.9431	0.826315
NZ16MI0030	998101	908866	0.910595	0.518274	55.9462	0.945442	0.932448	0.917	0.885182
NZ16MI0032	816517	742211	0.908996	0.513119	45.0437	0.94611	0.926433	0.8924	0.792675
NZ16MI0033	988532	899836	0.910275	0.513912	55.602	0.945653	0.932932	0.9169	0.87573
NZ16MI0034	1373009	1334259	0.971777	0.515401	84.1343	0.986605	0.97893	0.9725	0.961652
NZ16MI0035	876309	808543	0.922669	0.519036	49.5902	0.918462	0.905764	0.8861	0.832577
NZ16MI0036	1175153	1143463	0.973033	0.516285	70.6904	0.986705	0.978272	0.968	0.948479
NZ16MI0037	734196	674957	0.9193	0.5127	40.9561	0.9171	0.902	0.8661	0.7425
NZ16MI0038	2181580	2008289	0.920566	0.522379	127.919	0.949228	0.938598	0.9313	0.923746
NZ16MI0039	1944204	1897444	0.975949	0.518337	122.155	0.975328	0.972559	0.9704	0.967202
NZ16MI0040	1382479	1314387	0.950746	0.522508	82.2703	0.936993	0.928234	0.9171	0.902857
NZ16MI0041	981908	902653	0.919285	0.515754	55.2543	0.921234	0.90995	0.8943	0.85145
NZ16MI0042	936836	870381	0.929064	0.522818	53.6633	0.933002	0.918172	0.898	0.84689
NZ16MI0043	1139699	1047782	0.91935	0.520116	65.522	0.946651	0.932678	0.9195	0.900592
NZ16MI0044	1004551	925580	0.921387	0.52164	56.6651	0.946261	0.928322	0.9054	0.859096
NZ16MI0045	1077657	991084	0.919666	0.520461	61.5091	0.946576	0.932467	0.9167	0.892284
NZ16MI0046	943458	870534	0.922706	0.521834	55.2935	0.94664	0.928931	0.9044	0.860373
NZ16MI0047	1418174	1410907	0.994876	0.510621	85.9468	0.991216	0.98709	0.9802	0.965152
NZ16MI0048	1177309	1075655	0.913656	0.515183	65.6554	0.921734	0.910528	0.8971	0.866777
NZ16MI0049	1840325	1730291	0.9402	0.5183	107.665	0.9443	0.9354	0.9273	0.9187
NZ16MI0050	910567	839894	0.922386	0.516991	52.289	0.920983	0.90897	0.8896	0.83752
NZ16MI0051	1152675	1064808	0.923771	0.515335	64.7319	0.9219	0.912138	0.9008	0.873216
NZ16MI0052	1036484	959661	0.925881	0.515864	57.9492	0.921529	0.91111	0.8947	0.849064
NZ16MI0053	783207	707799	0.9037	0.5151	42.6826	0.923	0.9055	0.8737	0.7754
NZ16MI0054	919484	832248	0.9051	0.5147	50.5643	0.9343	0.9182	0.8921	0.833
NZ16MI0056	1051770	1026282	0.975767	0.513578	63.0438	0.974524	0.969697	0.9606	0.931156
NZ16MI0057	922979	858562	0.9302	0.5158	51.9931	0.9178	0.9046	0.8831	0.8252
NZ16MI0058	665851	617714	0.927706	0.522075	39.9377	0.947172	0.928149	0.8862	0.761398
NZ16MI0059	778130	699789	0.899321	0.522283	45.353	0.930983	0.915459	0.8898	0.823648
NZ16MI0060	729366	711178	0.975063	0.519441	46.7225	0.986592	0.975809	0.951	0.875291
NZ16MI0061	729459	665806	0.912739	0.5191	42.971	0.937859	0.924692	0.8989	0.812642
NZ16MI0062	719146	662932	0.921832	0.522271	42.8088	0.944543	0.926758	0.8927	0.795603
NZ16MI0063	1939872	1730965	0.892309	0.512008	111.218	0.947235	0.937775	0.9307	0.922745
NZ16MI0064	689247	637001	0.924198	0.522598	41.0526	0.943896	0.918507	0.8798	0.772261
NZ16MI0065	1109367	996082	0.897883	0.516361	61.8861	0.946409	0.931545	0.916	0.887282
NZ16MI0066	1051669	1017522	0.967531	0.514609	63.1607	0.985689	0.976614	0.9651	0.938409
NZ16MI0067	1107680	1072753	0.968468	0.513018	67.7571	0.987649	0.981537	0.9735	0.952803
NZ16MI0068	796301	702596	0.882325	0.517581	43.069	0.918185	0.90366	0.87	0.764698
NZ16MI0069	1100909	977931	0.888294	0.513761	59.9182	0.947107	0.931953	0.9147	0.880075
NZ17MI0001	1061367	955811	0.900547	0.515248	60.1713	0.930109	0.920503	0.908	0.87539
NZ17MI0002	1338785	1226426	0.916074	0.517926	74.849	0.944598	0.931879	0.9197	0.90094
NZ17MI0003	1091786	1005978	0.921406	0.520761	62.7886	0.945025	0.932781	0.9186	0.894112
NZ17MI0004	969011	860959	0.888492	0.496493	50.7727	0.945838	0.922639	0.8606	0.741774
NZ17MI0005	1461753	1417956	0.970038	0.513881	87.3818	0.987327	0.982451	0.9762	0.965096
NZ17MI0006	1619713	1488287	0.918858	0.515564	90.9333	0.922233	0.914161	0.9081	0.899337
NZ17MI0008	1740520	1587901	0.912314	0.516507	96.8131	0.946332	0.937688	0.931	0.922698
NZ17MI0009	1728865	1596890	0.923664	0.52073	96.8806	0.920148	0.913138	0.9069	0.898683
NZ17MI0010	1394586	1289597	0.9247	0.5162	76.8663	0.9192	0.9097	0.9008	0.8872
NZ17MI0011	733997	664758	0.905669	0.512116	42.0178	0.945531	0.924869	0.8853	0.761465
NZ17MI0012	1340811	1222512	0.911771	0.517259	73.2804	0.949074	0.939921	0.9301	0.912604
NZ17MI0013	1532727	1383718	0.902782	0.519151	82.8936	0.940916	0.931522	0.9222	0.909107
NZ17MI0014	1730363	1593403	0.920849	0.519677	94.1841	0.91923	0.910734	0.9041	0.895416
NZ17MI0016	809718	733293	0.905615	0.519952	43.6929	0.922774	0.905514	0.8728	0.780433
NZ17MI0017	1071194	952618	0.889305	0.517557	56.2975	0.918776	0.907994	0.8926	0.858904
NZ17MI0018	771290	752056	0.975063	0.51588	45.6302	0.973563	0.965835	0.9396	0.840311
NZ17MI0019	812241	753047	0.927123	0.518382	46.8313	0.925621	0.914106	0.8916	0.825714
NZ17MI0020	825221	758477	0.91912	0.519433	48.102	0.945884	0.927349	0.8977	0.820381
NZ17MI0021	974801	899142	0.922385	0.520428	56.1304	0.919164	0.907566	0.8913	0.852455
NZ17MI0022	1092715	1060214	0.970257	0.516506	66.3237	0.974759	0.969887	0.9611	0.938553
NZ17MI0023	1588491	1455136	0.916049	0.5198	89.8361	0.947468	0.93546	0.9258	0.912977
NZ17MI0024	951263	926711	0.97419	0.515318	58.0624	0.985757	0.975773	0.9593	0.914026
NZ17MI0025	1255764	1149425	0.915319	0.515951	71.8676	0.945486	0.935878	0.9254	0.908075
NZ17MI0026	1356455	1231102	0.907588	0.518943	77.45	0.93628	0.925851	0.9159	0.903285
NZ17MI0027	1059543	1034669	0.976524	0.520041	67.8146	0.974072	0.969548	0.9631	0.946983
NZ17MI0028	836813	817664	0.977117	0.519326	53.542	0.986958	0.977847	0.9595	0.908904
NZ17MI0029	998276	930366	0.931973	0.522451	60.2249	0.920394	0.909693	0.8974	0.872169
NZ17MI0030	1161592	1068994	0.920284	0.521237	69.2611	0.946268	0.932499	0.9195	0.902942
NZ17MI0032	805608	744102	0.923653	0.517855	45.8539	0.920397	0.907607	0.8815	0.803368
NZ17MI0033	801516	737871	0.920594	0.522282	47.8585	0.94621	0.92741	0.9032	0.84679
NZ17MI0034	837091	764261	0.912996	0.52276	49.4257	0.933348	0.921275	0.9022	0.853601
NZ17MI0035	742767	677005	0.911463	0.520886	43.8103	0.936534	0.9236	0.8991	0.821134
NZ17MI0036	722795	705068	0.975474	0.519002	46.0556	0.986673	0.977628	0.9552	0.877283
NZ17MI0037	679205	631988	0.930482	0.523373	40.8086	0.921597	0.907084	0.8795	0.792878
NZ17MI0038	809850	744472	0.919271	0.522514	48.0955	0.944741	0.927388	0.9038	0.843909
NZ17MI0039	1008061	923402	0.916018	0.517543	60.0283	0.946117	0.93165	0.9164	0.89052
NZ17MI0040	1123138	1045982	0.931303	0.522985	67.8708	0.919336	0.909554	0.8999	0.884114
NZ17MI0041	1217344	1188571	0.976364	0.517554	78.4296	0.974573	0.971099	0.9672	0.958958
NZ17MI0042	1148564	1042695	0.907825	0.519605	67.6729	0.935908	0.926862	0.9168	0.89887
NZ17MI0043	857846	788547	0.919217	0.520717	51.1131	0.944771	0.930784	0.9122	0.86795
NZ17MI0044	1749930	1623526	0.927766	0.522574	105.286	0.926325	0.919093	0.9143	0.907942
NZ17MI0047	1066809	1034518	0.969731	0.521054	68.004	0.986283	0.974761	0.9592	0.936888
NZ17MI0048	1110455	1090408	0.981947	0.520628	71.429	0.974035	0.969967	0.9633	0.948277
NZ17MI0049	1263076	1178065	0.932695	0.522471	72.7709	0.922299	0.912527	0.9034	0.888728
NZ17MI0050	895643	828930	0.925514	0.527439	51.0608	0.933157	0.91961	0.8901	0.810818
NZ17MI0051	1239802	1226269	0.989085	0.528756	76.7577	0.974509	0.969179	0.9559	0.927138
NZ17MI0052	1134975	1068828	0.941719	0.530242	65.6373	0.919825	0.9083	0.8941	0.861516
NZ17MI0053	1711045	1577148	0.921745	0.520539	97.566	0.948184	0.937312	0.9279	0.917779
NZ17MI0055	2115206	1971497	0.932059	0.523784	122.026	0.92001	0.912659	0.9076	0.90136
NZ17MI0056	1844483	1812684	0.98276	0.520654	113.882	0.974473	0.971235	0.9675	0.962004
NZ17MI0057	1451460	1342069	0.924634	0.522333	83.3105	0.942175	0.929892	0.9183	0.902938
NZ17MI0058	1292773	1193856	0.923485	0.534752	73.8582	0.941366	0.923245	0.8962	0.862229
NZ17MI0059	1059206	972119	0.917781	0.518183	59.186	0.947045	0.930382	0.9104	0.87305
NZ17MI0061	1361751	1245183	0.914398	0.515994	76.0732	0.947979	0.934771	0.9218	0.902804
NZ17MI0062	1332722	1300081	0.975508	0.514541	81.0955	0.974672	0.970783	0.9646	0.952393
NZ17MI0063	1366005	1255749	0.919286	0.519205	78.2257	0.946751	0.933462	0.9209	0.902784
NZ17MI0064	1621366	1507298	0.929647	0.522391	93.8525	0.947559	0.934715	0.9245	0.911417
NZ17MI0065	828407	814913	0.983711	0.523779	49.7631	0.973794	0.96344	0.9394	0.876463
NZ17MI0066	1637816	1527261	0.932499	0.523948	91.9917	0.947384	0.933516	0.9214	0.905672
NZ17MI0067	1223938	1135203	0.9275	0.523596	66.9665	0.920557	0.909898	0.8986	0.877791
NZ17MI0068	1249047	1140769	0.913312	0.520594	67.8528	0.936639	0.92727	0.9173	0.896195
NZ17MI0069	1431971	1315383	0.918582	0.521483	77.5336	0.947791	0.934122	0.9217	0.905902
NZ17MI0070	1277810	1254161	0.981493	0.520452	75.0051	0.974703	0.970528	0.9652	0.953079
NZ17MI0071	1500039	1409679	0.939762	0.522298	83.9068	0.921758	0.914091	0.9069	0.897069
NZ17MI0072	1439398	1354734	0.9412	0.5138	85.2995	0.9429	0.9331	0.9244	0.9117
NZ17MI0073	1277326	1185419	0.928047	0.52367	70.557	0.919402	0.909579	0.8992	0.881884
NZ17MI0074	2174729	2020386	0.929029	0.52412	124.294	0.922082	0.915568	0.9109	0.90524
NZ17MI0075	2002989	1939644	0.968375	0.521135	119.092	0.987927	0.983592	0.9797	0.974603
NZ17MI0076	1676472	1543331	0.9206	0.5184	91.9448	0.9468	0.9365	0.9277	0.9166
NZ17MI0077	1559160	1422383	0.912275	0.523704	83.7401	0.934933	0.926439	0.918	0.905778
NZ17MI0078	1697051	1662655	0.979732	0.521535	100.992	0.974585	0.971273	0.9683	0.963041
NZ17MI0079	1082806	1007308	0.930276	0.520626	61.094	0.923347	0.911608	0.902	0.8844
NZ17MI0080	1751404	1604202	0.915952	0.52389	103.085	0.939801	0.930867	0.9215	0.91084
NZ17MI0081	1734969	1597763	0.920917	0.515626	97.6702	0.922388	0.914711	0.9086	0.90043
NZ17MI0082	1584304	1456802	0.919522	0.518705	88.9345	0.91995	0.911623	0.9042	0.893881
NZ17MI0083	1400218	1361096	0.97206	0.513752	85.1508	0.987598	0.98265	0.9758	0.962777
NZ18MI0001	1219487	1130730	0.9272	0.5151	71.5924	0.9497	0.9394	0.927	0.9079
NZ18MI0002	1509402	1397676	0.926	0.5152	86.4964	0.9254	0.915	0.9064	0.8938
NZ18MI0003	1325169	1241413	0.9368	0.5169	79.7607	0.9296	0.9183	0.9064	0.8908
NZ18MI0004	1370391	1337105	0.9757	0.515	87.5679	0.9858	0.9765	0.9657	0.9515
NZ18MI0005	540849	530325	0.9805	0.5178	32.009	0.9717	0.948	0.8481	0.5672
NZ18MI0006	1967812	1931391	0.9815	0.5177	117.058	0.9744	0.9693	0.9638	0.957
NZ18MI0007	486133	445476	0.9164	0.5209	26.8573	0.9214	0.8822	0.7292	0.4059
NZ18MI0008	2924428	2678516	0.9159	0.5181	162.52	0.9477	0.939	0.9323	0.9259
NZ18MI0009	2044524	1895019	0.9269	0.5211	114.168	0.917	0.909	0.9017	0.8934
NZ18MI0011	1400115	1366654	0.9761	0.5151	83.2301	0.9742	0.9685	0.9604	0.9483
NZ18MI0012	1775958	1633658	0.9199	0.5155	98.4784	0.9445	0.9346	0.9262	0.9158
NZ18MI0013	1309549	1210372	0.9243	0.518	73.1021	0.9188	0.9088	0.8977	0.8814
NZ18MI0014	1858992	1800892	0.9687	0.5138	110.449	0.9875	0.9821	0.9768	0.97
NZ18MI0015	707419	649843	0.9186	0.5163	39.4146	0.9451	0.9172	0.8615	0.7178
NZ18MI0016	1518976	1424625	0.9379	0.5161	85.9493	0.9465	0.9355	0.9241	0.9073
NZ18MI0017	1932948	1771638	0.9165	0.5175	107.918	0.9478	0.9372	0.9277	0.9153
NZ18MI0018	1203739	1173861	0.9752	0.5146	71.3799	0.9741	0.9668	0.9556	0.9351
NZ18MI0019	1993524	1792403	0.8991	0.5168	112.526	0.9321	0.9247	0.919	0.9133
NZ18MI0020	2257939	2211573	0.9795	0.5194	140.569	0.9746	0.9709	0.9676	0.9632
NZ18MI0021	1878049	1833220	0.9761	0.5169	116.151	0.9741	0.9708	0.9682	0.9643
NZ18MI0022	1921709	1874473	0.9754	0.5154	118.355	0.9875	0.9827	0.9786	0.9738
NZ18MI0023	1776875	1740735	0.9797	0.5204	110.242	0.9744	0.9708	0.9679	0.9639
NZ18MI0024	2858132	2804233	0.9811	0.5215	177.934	0.9745	0.9716	0.9687	0.9656
NZ18MI0025	1419172	1307957	0.9216	0.5168	82.679	0.9284	0.9196	0.9124	0.9025
NZ18MI0026	1607187	1436618	0.8939	0.5212	90.6245	0.9374	0.9266	0.9169	0.906
NZ18MI0027	1871472	1750726	0.9355	0.5205	110.812	0.9392	0.9306	0.9228	0.9143
NZ18MI0028	2202978	2030542	0.9217	0.5206	129.388	0.9483	0.9389	0.9317	0.9236
NZ18MI0029	1726020	1599304	0.9266	0.5184	101.194	0.9224	0.9152	0.9083	0.9006
NZ18MI0030	1564986	1432079	0.9151	0.5167	90.6198	0.9478	0.936	0.9265	0.9152
NZ18MI0031	1671834	1636820	0.9791	0.515	105.062	0.9742	0.9701	0.966	0.96
NZ18MI0032	1028607	956133	0.9295	0.5177	60.8158	0.9216	0.911	0.897	0.8697
NZ18MI0034	867829	773229	0.891	0.5143	48.5399	0.9327	0.9216	0.8996	0.8383
NZ18MI0035	3826987	3488307	0.9115	0.515	210.912	0.9489	0.9412	0.9364	0.9321
NZ18MI0036	2542775	2306994	0.9073	0.5177	139.403	0.9363	0.9292	0.9239	0.9187
NZ18MI0037	2221041	2152434	0.9691	0.5091	131.231	0.9746	0.9709	0.9684	0.9653
NZ18MI0038	1864988	1816354	0.9739	0.509	104.743	0.9741	0.9695	0.966	0.9614
NZ18MI0039	2113339	1951637	0.9235	0.5102	113.52	0.9445	0.9359	0.9295	0.923
NZ18MI0040	1907062	1860863	0.9758	0.5116	114.121	0.9745	0.9704	0.9669	0.9623
NZ18MI0041	1585754	1451345	0.9152	0.5169	86.7185	0.948	0.9352	0.9224	0.9062
NZ18MI0042	2116074	1902014	0.8988	0.5189	116.392	0.9266	0.9197	0.9132	0.9051
NZ18MI0043	1910643	1726540	0.9036	0.5165	102.211	0.9422	0.9327	0.9242	0.9143
NZ18MI0046	1062641	972116	0.9148	0.5175	63.1525	0.9365	0.926	0.9135	0.8918
NZ18MI0047	730148	715068	0.9793	0.5218	47.134	0.9867	0.9758	0.9472	0.869
NZ18MI0048	691416	644221	0.9317	0.5194	41.9464	0.9172	0.9037	0.875	0.7746
NZ18MI0049	686722	642829	0.9361	0.5254	41.8373	0.9206	0.9047	0.8723	0.7755
NZ18MI0050	883290	866396	0.9809	0.5127	57.1604	0.9739	0.9681	0.9563	0.9188
NZ18MI0052	496254	456894	0.9207	0.5112	29.1069	0.9197	0.8974	0.7876	0.4879
NZ18MI0053	3988434	3916210	0.9819	0.5209	250.093	0.9749	0.9716	0.9688	0.9659
NZ18MI0054	4094636	3731340	0.9113	0.5213	235.198	0.949	0.9415	0.9364	0.9311
NZ18MI0055	3435131	3361896	0.9787	0.5187	214.318	0.9748	0.972	0.9693	0.9669
NZ18MI0056	3618225	3294985	0.9107	0.5201	206.636	0.9358	0.9301	0.9258	0.9216
NZ18MI0057	4843363	4734375	0.9775	0.5192	300.205	0.975	0.9726	0.9709	0.9693
NZ18MI0058	2602477	2427101	0.9326	0.522	152.52	0.9187	0.912	0.9063	0.9006
NZ18MI0059	2658924	2501792	0.9409	0.5206	156.806	0.9285	0.9208	0.9145	0.9084
NZ18MI0060	2807902	2563510	0.913	0.5134	161.831	0.9484	0.9398	0.9339	0.9288
NZ18MI0061	2209408	2122840	0.9608	0.5119	135.583	0.9744	0.9708	0.9683	0.9654
NZ18MI0063	2976180	2727309	0.9164	0.5122	171.319	0.95	0.9444	0.9399	0.9358
NZ18MI0064	2721130	2652393	0.9747	0.5114	169.282	0.9745	0.9715	0.9697	0.9675
NZ18MI0065	4823103	4403315	0.913	0.5203	276.615	0.939	0.933	0.9289	0.925
NZ18MI0066	3982069	3704794	0.9304	0.5203	233.554	0.9235	0.9188	0.9153	0.9114
NZ18MI0067	6280834	6122718	0.9748	0.5178	390.294	0.9754	0.9729	0.9712	0.97
NZ18MI0068	1823221	1774350	0.9732	0.5117	109.561	0.9884	0.9835	0.9794	0.9739
NZ18MI0069	1305582	1160902	0.8892	0.5171	75.5514	0.9224	0.9127	0.904	0.8935
NZ18MI0071	1397014	1367225	0.9787	0.5135	88.1458	0.9742	0.97	0.9655	0.9582
NZ18MI0072	779891	722361	0.9262	0.5157	46.9741	0.9176	0.9056	0.8858	0.8224
NZ18MI0073	1274863	1244829	0.9764	0.5102	79.3688	0.9744	0.9708	0.9669	0.9587
NZ18MI0074	1720702	1674401	0.9731	0.5126	105.61	0.9877	0.9833	0.9787	0.9736
NZ18MI0075	1596395	1565453	0.9806	0.5148	99.4321	0.9742	0.9707	0.9673	0.9618
NZ18MI0076	1550474	1513327	0.976	0.513	94.1557	0.9745	0.9712	0.9674	0.9617
NZ18MI0077	868903	850530	0.9789	0.5124	55.4438	0.974	0.9676	0.9549	0.9176
NZ18MI0078	744055	686715	0.9229	0.5157	44.1254	0.9457	0.9246	0.8927	0.8081
NZ18MI0079	1660216	1609613	0.9695	0.5154	99.5793	0.9743	0.9699	0.9654	0.9584
NZ18MI0080	1797219	1715224	0.9544	0.5169	106.655	0.9743	0.9697	0.9643	0.957
NZ18MI0081	2142225	1985963	0.9271	0.5207	121.834	0.9199	0.9124	0.9057	0.899
NZ18MI0083	1885749	1714725	0.9093	0.5189	105.364	0.9441	0.9345	0.9262	0.9167
NZ18MI0082	1841822	1674399	0.9091	0.5193	102.3	0.9418	0.9308	0.922	0.9119
NZ18MI0084	2127423	2078092	0.9768	0.5125	129.243	0.9744	0.9709	0.9683	0.9649
NZ18MI0085	2804492	2745807	0.9791	0.5166	177.833	0.9749	0.9719	0.9698	0.9675
NZ18MI0087	2658317	2587612	0.9734	0.517	167.292	0.9747	0.9716	0.9692	0.9663
NZ18MI0088	2494472	2323803	0.9316	0.5213	148.494	0.9187	0.9126	0.9078	0.9033
NZ18MI0089	2178123	2024216	0.9293	0.5205	129.18	0.919	0.912	0.9064	0.901
NZ18MI0090	2287643	2113458	0.9239	0.5171	134.541	0.9193	0.9132	0.9087	0.9037
NZ18MI0091	2281939	2226083	0.9755	0.5177	144.364	0.9748	0.9714	0.9685	0.9648
NZ18MI0092	2490976	2278558	0.9147	0.5159	144.682	0.9395	0.9332	0.9292	0.9252
NZ18MI0094	2831624	2634709	0.9305	0.523	168.677	0.92	0.914	0.9098	0.9059
NZ18MI0095	2695391	2394525	0.8884	0.5233	152.694	0.9275	0.9191	0.9125	0.9067
NZ18MI0096	3033316	2977218	0.9815	0.5215	193.351	0.9748	0.9715	0.9691	0.9658
NZ18MI0097	2566521	2435013	0.9488	0.523	155.81	0.947	0.9387	0.9322	0.9256
NZ18MI0098	2675171	2498293	0.9339	0.5211	159.397	0.9225	0.9157	0.9108	0.9062
NZ18MI0099	2369194	2192875	0.9256	0.5195	140.044	0.9486	0.9406	0.9353	0.9302
NZ19MI0001	2094653	2038003	0.973	0.5174	132.026	0.974	0.9708	0.9682	0.9652
NZ19MI0002	2504271	2447457	0.9773	0.5164	158.465	0.9747	0.9718	0.9698	0.9673
NZ19MI0003	2344115	2288427	0.9762	0.5193	148.403	0.9745	0.9712	0.9682	0.9652
Average	1.38373e+06	1.29534e+06	0.934342	0.518886	80.7279	0.947311	0.933783	0.920878	0.8857
Max	6280834	6122718	0.994876	0.539105	390.294	0.991216	0.98709	0.9802	0.974603
min	486133	445476	0.844639	0.496493	26.8573	0.916551	0.00932471	0.7292	0.4059
W ST11 Phylogeny
Sample	Total Reads	Mapped Reads	Mapping Rate	Mean GC Content	Average Depth	Fraction of Genome with the Coverage >1	Fraction of Genome with the Coverage >10	Fraction of Genome with the Coverage >20	Fraction of Genome with the Coverage >30
ERR1124360	2976417	2914127	0.979072	0.513937	123	0.988457	0.985805	0.9832	0.979338
ERR1124361	2691743	2634746	0.978825	0.514501	112	0.988329	0.985453	0.9827	0.977966
ERR1124362	3213180	3113788	0.969067	0.513352	132	0.988313	0.984917	0.9816	0.977078
ERR1124364	2395823	2364281	0.986835	0.514	100	0.987987	0.984379	0.9803	0.972303
ERR1124365	1696416	1649909	0.972585	0.512431	69	0.988091	0.983496	0.9744	0.949224
ERR1124368	1911101	1869721	0.978348	0.512965	78	0.98772	0.983754	0.9777	0.962461
ERR1124369	2658003	2623373	0.986971	0.513702	110	0.988572	0.985905	0.9825	0.977508
ERR1124370	2489048	2425310	0.974393	0.510581	101	0.98891	0.986024	0.9827	0.975957
ERR1124372	2347298	2318220	0.987612	0.515355	99	0.988775	0.986156	0.9825	0.975365
ERR1124373	3262379	3223671	0.988135	0.517534	138	0.988845	0.986729	0.9845	0.980753
ERR1124375	2758729	2722636	0.986917	0.515104	116	0.984795	0.98143	0.9786	0.974004
ERR1124376	2702837	2648003	0.979712	0.513742	112	0.988357	0.985547	0.9825	0.977178
ERR1134953	10653959	10493026	0.984895	0.512937	693	0.9925	0.989174	0.9886	0.988172
ERR1389379	2484636	2395185	0.963998	0.513758	101	0.974949	0.971128	0.9675	0.96181
ERR170775	1991998	1952614	0.980229	0.518881	89	0.974802	0.970802	0.9685	0.965957
ERR170930	1942251	1893079	0.974683	0.518104	86	0.990888	0.972039	0.9696	0.966864
ERR170931	1942041	1891455	0.973952	0.51718	86	0.97552	0.971351	0.9693	0.966937
ERR170933	2061693	2034937	0.987022	0.516202	92	0.98881	0.98588	0.984	0.981493
ERR170939	2023682	1981217	0.979016	0.518168	90	0.976966	0.97164	0.9696	0.967341
ERR171027	2054990	2012778	0.979459	0.516119	91	0.987446	0.983796	0.9817	0.979051
ERR171121	2477668	2395331	0.966768	0.515102	108	0.978977	0.972082	0.9705	0.968686
ERR172547	2827702	2760473	0.976225	0.51687	124	0.989983	0.986054	0.9844	0.982467
ERR176042	2343662	2292525	0.978181	0.516059	103	0.975984	0.972477	0.9708	0.968986
ERR1960554	7880191	7751846	0.983713	0.525203	518	0.993192	0.992088	0.9917	0.991396
ERR1960591	5658945	5537740	0.978582	0.517694	365	0.978032	0.976708	0.9761	0.97549
ERR1994462	1545511	1512362	0.978551	0.516513	99	0.988477	0.98194	0.9782	0.973125
ERR1994486	1462493	1430251	0.977954	0.513102	92	0.989288	0.981972	0.9781	0.972434
ERR1994505	1350591	1319245	0.976791	0.514574	86	0.989728	0.982869	0.9801	0.976215
ERR310543	4216901	4122434	0.977598	0.517563	188	0.98876	0.985366	0.9842	0.98322
ERR310544	3924526	3844659	0.979649	0.517592	176	0.98693	0.981961	0.9807	0.979505
ERR310987	4049930	3955567	0.9767	0.516546	180	0.979188	0.972274	0.9711	0.96994
ERR310992	4458469	4363468	0.978692	0.516626	199	0.988807	0.973264	0.9721	0.971048
ERR314115	3968927	3852563	0.970681	0.518	177	0.977761	0.972617	0.9713	0.970301
ERR315199	960091	936767	0.975706	0.515739	63	0.988834	0.98598	0.9832	0.976439
ERR315204	1133790	1108621	0.977801	0.516096	74	0.988321	0.985795	0.9837	0.979992
ERR315207	1065461	1054346	0.989568	0.516585	71	0.992386	0.989572	0.9869	0.982357
ERR315208	977713	959618	0.981493	0.516535	64	0.988269	0.985154	0.9818	0.975346
ERR315209	1238781	1212738	0.978977	0.516278	82	0.988689	0.985545	0.9833	0.979474
ERR315210	1081528	1061574	0.98155	0.514203	70	0.988886	0.986004	0.9836	0.979754
ERR315213	3241029	3107919	0.95893	0.515705	210	0.989687	0.987767	0.987	0.986056
ERR315214	760709	747108	0.982121	0.516276	50	0.988528	0.985088	0.9809	0.963181
ERR351741	3028261	2942366	0.971636	0.521194	135	0.975303	0.971601	0.97	0.968591
ERR351742	3107184	3037119	0.977451	0.520144	140	0.974967	0.971862	0.9705	0.968884
ERR466864	2524069	2470784	0.978889	0.517984	113	0.975463	0.971423	0.9698	0.968116
ERR466871	2422594	2372329	0.979252	0.517983	108	0.975873	0.971849	0.9699	0.967804
ERR466909	2649022	2590175	0.977785	0.517965	118	0.98842	0.982673	0.9792	0.974418
ERR466927	2528794	2465563	0.974996	0.517897	112	0.974635	0.970911	0.969	0.966976
ERR519709	2642158	2602035	0.984814	0.522923	178	0.987323	0.984031	0.9827	0.981279
ERR519713	2208798	2144692	0.970977	0.504744	137	0.992711	0.99043	0.9889	0.987166
ERR519717	2434307	2385433	0.979923	0.509755	156	0.986654	0.98416	0.9829	0.981925
ERR519730	3294194	3219912	0.977451	0.513634	215	0.987279	0.985239	0.9839	0.982758
ERR519739	2041809	2016600	0.987654	0.506389	128	0.98957	0.987504	0.9861	0.984346
ERR519744	2144502	2119016	0.988116	0.508861	138	0.988359	0.985649	0.9841	0.982237
ERR519755	2570452	2535301	0.986325	0.505603	162	0.992115	0.990361	0.9894	0.988582
ERR519765	2160390	2113192	0.978153	0.510537	139	0.98899	0.987033	0.986	0.984248
ERR519772	2728327	2700883	0.989941	0.512688	179	0.992557	0.990881	0.9899	0.988997
ERR519788	3339890	3270862	0.979332	0.515786	219	0.989051	0.986784	0.9859	0.984891
ERR519791	2310967	2260258	0.978057	0.516957	152	0.989036	0.986843	0.9856	0.983937
ERR519792	2958907	2934262	0.991671	0.524405	200	0.992599	0.990686	0.9895	0.988442
ERR519795	2281515	2224063	0.974818	0.521352	151	0.989087	0.987547	0.9861	0.984134
ERR519799	3201484	3142005	0.981421	0.514039	210	0.989173	0.987228	0.9863	0.985412
ERR519802	3167342	3101405	0.979182	0.509628	204	0.988091	0.985783	0.9847	0.983753
ERR519803	2626442	2597622	0.989027	0.509067	167	0.992346	0.990224	0.9891	0.988148
ERR519805	2563604	2506097	0.977568	0.512986	166	0.989742	0.987351	0.9863	0.98529
ERR519807	2512466	2472592	0.98413	0.523559	167	0.989013	0.987202	0.9859	0.984378
ERR519808	3559142	3504532	0.984656	0.521395	240	0.989672	0.987143	0.9863	0.985338
ERR519810	2246874	2199096	0.978736	0.507367	143	0.988901	0.987078	0.986	0.984654
ERR519811	3105026	3049307	0.982055	0.514233	205	0.989424	0.986865	0.9858	0.984558
ERR519815	3482828	3424421	0.98323	0.519944	233	0.990465	0.987505	0.9867	0.985785
ERR519819	3123144	3065171	0.981438	0.516457	207	0.989769	0.987542	0.9867	0.985723
ERR519822	3291916	3260246	0.990379	0.518582	218	0.991628	0.98967	0.9886	0.987496
ERR519825	3157862	3091246	0.978905	0.519807	211	0.987973	0.985564	0.9842	0.983086
ERR519828	1887586	1837380	0.973402	0.508735	119	0.989718	0.987511	0.986	0.98442
ERR519829	1898494	1870301	0.98515	0.520903	126	0.989322	0.986992	0.9855	0.983446
ERR519830	2060759	2026648	0.983447	0.516012	136	0.989437	0.98706	0.9856	0.983892
ERR519831	2507190	2458117	0.980427	0.518802	166	0.993069	0.991168	0.99	0.988741
ERR519838	1813306	1785197	0.984498	0.521143	121	0.989023	0.986905	0.985	0.982816
ERR519841	2698590	2650552	0.982199	0.516347	179	0.988774	0.987384	0.9864	0.985313
ERR519842	2967681	2939303	0.990438	0.516133	198	0.992234	0.990383	0.9895	0.988585
ERR519859	2799573	2751952	0.98299	0.516871	186	0.989263	0.987224	0.9862	0.985182
ERR557579	3226533	3150995	0.976588	0.508341	206	0.97618	0.972344	0.9716	0.97061
ERR557581	3549956	3488147	0.982589	0.521126	238	0.976135	0.973343	0.9724	0.971403
ERR557584	5155382	5055558	0.980637	0.522732	343	0.992837	0.99087	0.9903	0.989788
ERR557588	5437798	5124504	0.942386	0.516464	349	0.992474	0.987663	0.9869	0.986323
ERR557591	4935644	4843102	0.98125	0.521193	326	0.992301	0.989963	0.9893	0.988595
ERR557601	4783311	4691512	0.980808	0.520063	321	0.977085	0.973594	0.9729	0.972326
ERR557603	3697017	3631230	0.982205	0.520537	249	0.972061	0.968031	0.9672	0.966276
ERR557609	2872618	2830949	0.985494	0.502252	177	0.989533	0.987702	0.987	0.986072
ERR557611	3462497	3429064	0.990344	0.51729	231	0.98947	0.987585	0.9868	0.985986
ERR557615	4324832	4170016	0.964203	0.506946	265	0.990043	0.987893	0.9873	0.986664
ERR557618	3891937	3786502	0.972909	0.508658	247	0.989638	0.987706	0.9869	0.986231
ERR557621	4194126	4126598	0.983899	0.523641	279	0.992243	0.991012	0.9903	0.989701
ERR557623	4248719	4108240	0.966936	0.510149	270	0.989999	0.987662	0.9871	0.986336
ERR557624	3882604	3847519	0.990964	0.517279	260	0.989087	0.987185	0.9865	0.985889
ERR557629	3555959	3490825	0.981683	0.52121	237	0.990112	0.985275	0.9843	0.983238
ERR557630	3488815	3413276	0.978348	0.513884	227	0.987769	0.985089	0.9841	0.983186
ERR557669	2740497	2675162	0.976159	0.510613	175	0.992401	0.990884	0.9901	0.989233
ERR557670	4428955	4271697	0.964493	0.495737	257	0.989986	0.987967	0.9873	0.986564
ERR557672	3728214	3628025	0.973127	0.502052	227	0.991632	0.990158	0.9897	0.989032
ERR557700	1145976	1130924	0.986865	0.507139	73	0.995937	0.987612	0.9841	0.977054
ERR557702	1570305	1554131	0.9897	0.513409	104	0.989037	0.987011	0.9854	0.982942
ERR557703	2259669	2208536	0.977371	0.509765	143	0.988755	0.987124	0.9858	0.984368
ERR557710	2087827	2050870	0.982299	0.519151	140	0.975798	0.973213	0.972	0.970066
ERR557712	1903424	1758650	0.92394	0.517465	118	0.988603	0.986335	0.9845	0.982116
ERR557714	1962884	1900686	0.968313	0.520509	129	0.988941	0.986823	0.985	0.982946
ERR557716	1987030	1967499	0.990171	0.51887	134	0.98904	0.987195	0.9856	0.983626
ERR557717	1731912	1718794	0.992426	0.520549	117	0.989452	0.987553	0.9857	0.983271
ERR557718	1431666	1419096	0.99122	0.513502	95	0.98934	0.98717	0.985	0.982107
ERR557721	2714701	2690201	0.990975	0.521825	184	0.989191	0.987379	0.9863	0.984904
ERR557723	2389579	2368571	0.991208	0.520058	161	0.989078	0.98748	0.9862	0.984613
ERR557724	1623441	1605720	0.989084	0.511375	106	0.989731	0.987235	0.9857	0.983397
ERR557725	2419299	2398529	0.991415	0.519741	163	0.988858	0.987341	0.986	0.984464
ERR557727	2237034	2218086	0.99153	0.513206	145	0.990188	0.987653	0.9865	0.985062
ERR557731	1995961	1977426	0.990714	0.519884	134	0.988453	0.986274	0.9847	0.982622
ERR557732	2126649	2104758	0.989706	0.514773	141	0.98903	0.987397	0.9861	0.98442
ERR557733	2669635	2648177	0.991962	0.52255	182	0.988157	0.986574	0.9854	0.983891
ERR557734	1785954	1768503	0.990229	0.517266	119	0.989071	0.987108	0.9854	0.983386
ERR557737	1513064	1499577	0.991086	0.517461	101	0.988144	0.986225	0.9841	0.981263
ERR557741	2549672	2526910	0.991073	0.519529	172	0.989115	0.987383	0.9863	0.984612
ERR557743	2248572	2226060	0.989988	0.514854	150	0.988252	0.986634	0.9856	0.984108
ERR557745	1697581	1682639	0.991198	0.522131	115	0.988211	0.985825	0.9839	0.981817
ERR557747	2257696	2239190	0.991803	0.524101	153	0.988346	0.986594	0.9853	0.983604
ERR557755	2400604	2378952	0.990981	0.517607	158	0.987967	0.986477	0.9852	0.983651
ERR557757	1682110	1661917	0.987995	0.509734	109	0.987322	0.985467	0.9839	0.981948
ERR557766	1573682	1562711	0.993028	0.522136	107	0.988139	0.985346	0.9822	0.975803
ERR557768	2233754	2216764	0.992394	0.521262	152	0.988269	0.985703	0.9839	0.981157
ERR557770	2071148	2050143	0.989858	0.514754	138	0.988281	0.985844	0.9847	0.983097
ERR557772	2859182	2834835	0.991485	0.526341	195	0.989324	0.98763	0.9866	0.985321
ERR557906	4524354	4425896	0.978238	0.514423	292	0.99515	0.992273	0.992	0.99167
ERR557907	3797543	3704020	0.975373	0.502411	230	0.993861	0.990779	0.9903	0.989829
ERR557977	3197540	3065366	0.958664	0.503162	192	0.988645	0.986726	0.9858	0.984907
ERR557991	3214926	3185224	0.990761	0.524448	217	0.989556	0.987459	0.9864	0.985419
ERR558066	2454153	2425915	0.988494	0.509947	159	0.993515	0.987412	0.9863	0.985077
ERR558068	2623253	2579162	0.983192	0.518146	174	0.987124	0.984308	0.9829	0.981379
ERR558069	1702643	1686085	0.990275	0.514916	113	0.989861	0.987045	0.9854	0.982915
ERR558072	2599601	2574788	0.990455	0.517903	172	0.989244	0.987488	0.9864	0.984821
ERR558074	2336049	2313409	0.990308	0.515031	154	0.989362	0.987404	0.986	0.984379
ERR558088	2629162	2597754	0.988054	0.511486	171	0.988783	0.987096	0.9861	0.984988
ERR558089	2467539	2431166	0.985259	0.522426	164	0.98799	0.985836	0.9842	0.982141
ERR558090	2291477	2246663	0.980443	0.518294	151	0.988865	0.985749	0.9842	0.982532
ERR558091	2327272	2276198	0.978054	0.514804	152	0.986055	0.982897	0.9811	0.978909
ERR558092	1832975	1812165	0.988647	0.512226	119	0.988208	0.985601	0.9838	0.980901
ERR558094	2240683	2185531	0.975386	0.509622	143	0.988684	0.987068	0.986	0.984783
ERR558095	2034625	1983915	0.975076	0.513961	131	0.988117	0.985827	0.9843	0.982472
ERR558101	2157060	2103937	0.975372	0.509074	137	0.975739	0.973289	0.9722	0.97065
ERR558102	2522214	2476515	0.981881	0.524433	170	0.977683	0.97323	0.972	0.97042
ERR985795	2302746	2260090	0.981476	0.521115	97	0.989723	0.982823	0.9743	0.962292
ERR985799	1846874	1811656	0.980931	0.521841	80	0.977642	0.971406	0.9644	0.952089
ERR1994517	1323496	1281617	0.968	0.501	84	0.983	0.97	0.967	0.964
ERR1994584	1289186	1254305	0.973	0.512	82	0.978	0.971	0.968	0.965
ERR2113676	2474207	2433907	0.984	0.525	158	0.974	0.971	0.97	0.967
NZNMI134	872308	826287	0.947242	0.52832	52.6487	0.925451	0.912117	0.8926	0.855034
NZ15MI0011	1018339	998355	0.980376	0.517642	61.1367	0.987572	0.980242	0.9647	0.928739
NZ15MI0032	1262397	1239017	0.98148	0.522113	79.0728	0.974476	0.970448	0.9659	0.958206
NZ15MI0042	1352482	1326906	0.98109	0.521029	84.2177	0.974817	0.970768	0.9659	0.957041
NZ16MI0039	1944204	1897444	0.975949	0.518337	122.155	0.975328	0.972559	0.9704	0.967202
NZ16MI0060	729366	711178	0.975063	0.519441	46.7225	0.986592	0.975809	0.951	0.875291
NZ17MI0018	771290	752056	0.975063	0.51588	45.6302	0.973563	0.965835	0.9396	0.840311
NZ17MI0027	1059543	1034669	0.976524	0.520041	67.8146	0.974072	0.969548	0.9631	0.946983
NZ17MI0041	1217344	1188571	0.976364	0.517554	78.4296	0.974573	0.971099	0.9672	0.958958
NZ17MI0048	1110455	1090408	0.981947	0.520628	71.429	0.974035	0.969967	0.9633	0.948277
NZ17MI0051	1239802	1226269	0.989085	0.528756	76.7577	0.974509	0.969179	0.9559	0.927138
NZ17MI0056	1844483	1812684	0.98276	0.520654	113.882	0.974473	0.971235	0.9675	0.962004
NZ17MI0062	1332722	1300081	0.975508	0.514541	81.0955	0.974672	0.970783	0.9646	0.952393
NZ17MI0065	828407	814913	0.983711	0.523779	49.7631	0.973794	0.96344	0.9394	0.876463
NZ17MI0070	1277810	1254161	0.981493	0.520452	75.0051	0.974703	0.970528	0.9652	0.953079
NZ18MI0005	540849	530325	0.9805	0.5178	32.009	0.9717	0.948	0.8481	0.5672
NZ18MI0006	1967812	1931391	0.9815	0.5177	117.058	0.9744	0.9693	0.9638	0.957
NZ18MI0011	1400115	1366654	0.9761	0.5151	83.2301	0.9742	0.9685	0.9604	0.9483
NZ18MI0020	2257939	2211573	0.9795	0.5194	140.569	0.9746	0.9709	0.9676	0.9632
NZ18MI0021	1878049	1833220	0.9761	0.5169	116.151	0.9741	0.9708	0.9682	0.9643
NZ18MI0023	1776875	1740735	0.9797	0.5204	110.242	0.9744	0.9708	0.9679	0.9639
NZ18MI0024	2858132	2804233	0.9811	0.5215	177.934	0.9745	0.9716	0.9687	0.9656
NZ18MI0031	1671834	1636820	0.9791	0.515	105.062	0.9742	0.9701	0.966	0.96
NZ18MI0037	2221041	2152434	0.9691	0.5091	131.231	0.9746	0.9709	0.9684	0.9653
NZ18MI0038	1864988	1816354	0.9739	0.509	104.743	0.9741	0.9695	0.966	0.9614
NZ18MI0040	1907062	1860863	0.9758	0.5116	114.121	0.9745	0.9704	0.9669	0.9623
NZ18MI0050	883290	866396	0.9809	0.5127	57.1604	0.9739	0.9681	0.9563	0.9188
NZ18MI0053	3988434	3916210	0.9819	0.5209	250.093	0.9749	0.9716	0.9688	0.9659
NZ18MI0055	3435131	3361896	0.9787	0.5187	214.318	0.9748	0.972	0.9693	0.9669
NZ18MI0057	4843363	4734375	0.9775	0.5192	300.205	0.975	0.9726	0.9709	0.9693
NZ18MI0064	2721130	2652393	0.9747	0.5114	169.282	0.9745	0.9715	0.9697	0.9675
NZ18MI0067	6280834	6122718	0.9748	0.5178	390.294	0.9754	0.9729	0.9712	0.97
NZ18MI0071	1397014	1367225	0.9787	0.5135	88.1458	0.9742	0.97	0.9655	0.9582
NZ18MI0073	1274863	1244829	0.9764	0.5102	79.3688	0.9744	0.9708	0.9669	0.9587
NZ18MI0075	1596395	1565453	0.9806	0.5148	99.4321	0.9742	0.9707	0.9673	0.9618
NZ18MI0076	1550474	1513327	0.976	0.513	94.1557	0.9745	0.9712	0.9674	0.9617
NZ18MI0077	868903	850530	0.9789	0.5124	55.4438	0.974	0.9676	0.9549	0.9176
NZ18MI0079	1660216	1609613	0.9695	0.5154	99.5793	0.9743	0.9699	0.9654	0.9584
NZ18MI0080	1797219	1715224	0.9544	0.5169	106.655	0.9743	0.9697	0.9643	0.957
NZ18MI0084	2127423	2078092	0.9768	0.5125	129.243	0.9744	0.9709	0.9683	0.9649
NZ18MI0085	2804492	2745807	0.9791	0.5166	177.833	0.9749	0.9719	0.9698	0.9675
NZ18MI0096	3033316	2977218	0.9815	0.5215	193.351	0.9748	0.9715	0.9691	0.9658
NZ19MI0001	2094653	2038003	0.973	0.5174	132.026	0.974	0.9708	0.9682	0.9652
NZ19MI0002	2504271	2447457	0.9773	0.5164	158.465	0.9747	0.9718	0.9698	0.9673
NZ19MI0003	2344115	2288427	0.9762	0.5193	148.403	0.9745	0.9712	0.9682	0.9652
Average	2.51667e+06	2.46595e+06	0.980091	0.516063	152.268	0.984215	0.980661	0.977376	0.97078
Maximum	10653959	10493026	0.993028	0.528756	693	0.995937	0.992273	0.992	0.99167
Minimum	540849	530325	0.92394	0.495737	32.009	0.925451	0.912117	0.8481	0.5672
Outgroup for W ST-11 Tree
ERR976806	2491673	2421219	0.971724	0.502688	150	0.988563	0.986309	0.985	0.98368
ERR557598	2220611	2184230	0.983617	0.517072	143	0.996707	0.99485	0.9942	0.993423

## Sheet: Appendix 1 Table 3
Appendix 1 Table 3. Summary of serogroup W:cc11 genomes used in study of distinct group W clonal complex 11 meningococcal variant, New Zealand
ID	ENA-ID	Isolate	Country	Year	ENA data link	Lineage definition by Lucidarme et.al (2015)	Lineage dedinition in this study	penA allele	SEROGROUP	MLST	PorA	FetA	PorB	fHbp	NHBA	NadA	BAST	Fig 3, S1, S2	Fig S3
41966	_	16-92	Sweden	2016	_	_	2015-strain	253	W	11	P1.5,2	F1-1	NEIS2020_244	22	947	6	2139	_	Yes
42206	_	LNP28508	France	2016	_	_	2015-strain	253	-	11	P1.5,2	F1-1	NEIS2020_244	22	29	-	179	_	Yes
42409	_	LNP28524	France	2016	_	_	2015-strain	253	-	11	P1.5,2	F1-1	NEIS2020_244	174	947	6	-	_	Yes
50313	_	2161610	The Netherlands	2016	_	_	2015-strain	253	W	13268	P1.5,2	F1-1	NEIS2020_244	22	29	6	2	_	Yes
51880	_	NMLW110	Canada	2016	_	_	2015-strain	253	W	11	P1.5,2	F1-1	NEIS2020_244	22	29	6	2	_	Yes
51888	_	NMLW080	Canada	2015	_	_	2015-strain	253	W	11371	P1.5,2	F1-1	NEIS2020_244	22	29	6	2	_	Yes
55150	_	2171500	The Netherlands	2017	_	_	2015-strain	253	W	13269	P1.5,2	F1-1	NEIS2020_244	22	new	6	-	_	Yes
56731	_	NLMW135	Canada	2017	_	_	2015-strain	253	W	11	P1.5,2	F1-1	NEIS2020_244	22	29	6	2	_	Yes
57573	_	12-590-208	Sweden	_	_	_	2015-strain	253	W	11	P1.5,2	F1-1	NEIS2020_244	22	947	6	2139	_	Yes
57819	_	NMLW159	Canada	2017	_	_	2015-strain	253	W	11	P1.5,2	F1-1	NEIS2020_601	22	29	6	2	_	Yes
58172	_	17-610	Sweden	2017	_	_	2015-strain	253	W	11	P1.5,2	F1-1	NEIS2020_244	22	947	6	2139	_	Yes
58822	_	W-6665_Str	Greece	2017	_	_	2015-strain	253	W	11	P1.5,2	F1-1	NEIS2020_244	22	29	6	2	_	Yes
59006	_	NML2017-159	Canada	2017	_	_	2015-strain	253	W	11	P1.5,2	F1-1	NEIS2020_601	22	29	6	2	_	Yes
63003	_	NML2017-135	Canada	2017	_	_	2015-strain	253	W	11	P1.5,2	F1-1	NEIS2020_244	22	29	6	2	_	Yes
63006	_	NML2018-019	Canada	2018	_	_	2015-strain	253	W	11	P1.5,2	F1-1	NEIS2020_244	22	29	6	2	_	Yes
63008	_	NML2018-030	Canada	2018	_	_	2015-strain	253	W	11	P1.5,2	F1-1	NEIS2020_244	22	29	6	2	_	Yes
63009	_	NML2018-039	Canada	2018	_	_	2015-strain	253	W	11	P1.5,2	F1-1	NEIS2020_244	22	29	6	2	_	Yes
63010	_	NML2018-044	Canada	2018	_	_	2015-strain	253	W	11	P1.5,2	F1-1	NEIS2020_601	22	29	6	2	_	Yes
63020	_	NML2018-102	Canada	2018	_	_	2015-strain	253	W	11	P1.5,2	F1-1	NEIS2020_244	22	29	6	2	_	Yes
63021	_	NML2018-103	Canada	2018	_	_	2015-strain	253	W	11	P1.5,2	F1-1	NEIS2020_601	22	29	new	-	_	Yes
85078	_	NML2018-130	Canada	2018	_	_	2015-strain	253	W	-	P1.5,2	F1-1	NEIS2020_244	22	29	6	2	_	Yes
85087	_	NML2018-153	Canada	2018	_	_	2015-strain	253	W	11	P1.5,2	F1-1	NEIS2020_244	22	29	6	2	_	Yes
85088	_	NML2018-163	Canada	2018	_	_	2015-strain	253	W	11	P1.5,2	F1-1	NEIS2020_601	22	29	6	2	_	Yes
85089	_	NML2018-164	Canada	2018	_	_	2015-strain	253	W	11	P1.5,2	F1-1	NEIS2020_244	22	29	6	2	_	Yes
85090	_	NML2018-168	Canada	2018	_	_	2015-strain	253	W	11	P1.5,2	F1-1	NEIS2020_601	22	29	6	2	_	Yes
85094	_	NML2018-183	Canada	2018	_	_	2015-strain	253	W	11	P1.5,2	F1-1	NEIS2020_601	22	29	6	2	_	Yes
85099	_	NML2018-192	Canada	2018	_	_	2015-strain	253	W	11	P1.5,2	F1-1	NEIS2020_244	22	29	6	2	_	Yes
NZ15MI0011	_	NZ15MI0011	NZ	2015	_	_	Original UK strain	59	W	11	P1.5,2	F1-1	NEIS2020_244	22	29	6	2	Yes	Yes
NZ15MI0032	_	NZ15MI0032	NZ	2015	_	_	2013 strain	59	W	11	P1.5,2	F1-1	NEIS2020_244	22	29	6	2	Yes	Yes
NZ15MI0042	_	NZ15MI0042	NZ	2015	_	_	2013 strain	59	W	11	P1.5,2	F1-1	NEIS2020_244	22	29	6	2	Yes	Yes
NZ16MI0039	_	NZ16MI0039	NZ	2016	_	_	Original UK strain	59	W	1287	P1.5,2	F1-94	NEIS2020_244	22	29	6	2	Yes	Yes
NZ16MI0060	_	NZ16MI0060	NZ	2016	_	_	2013 strain	1168	W	11	P1.5,2	F1-1	NEIS2020_244	22	29	6	2	Yes	Yes
NZ17MI0018	_	NZ17MI0018	NZ	2017	_	_	2015-strain	253	W	11	P1.5,2	F1-1	NEIS2020_244	22	29	6	2	Yes	Yes
NZ17MI0027	_	NZ17MI0027	NZ	2017	_	_	2015-strain	253	W	11	P1.5,2	F1-1	NEIS2020_244	22	29	6	2	Yes	Yes
NZ17MI0041	_	NZ17MI0041	NZ	2017	_	_	2015-strain	253	W	11	P1.5,2	F1-1	NEIS2020_244	22	29	6	2	Yes	Yes
NZ17MI0048	_	NZ17MI0048	NZ	2017	_	_	2013 strain	59	W	11	P1.5,2	F1-1	NEIS2020_244	22	29	6	2	Yes	Yes
NZ17MI0051	_	NZ17MI0051	NZ	2017	_	_	2013 strain	59	W	11	P1.5,2	F1-1	NEIS2020_244	22	29	6	2	Yes	Yes
NZ17MI0056	_	NZ17MI0056	NZ	2017	_	_	2015-strain	253	W	11	P1.5,2	F1-1	NEIS2020_244	22	29	6	2	Yes	Yes
NZ17MI0062	_	NZ17MI0062	NZ	2017	_	_	2015-strain	253	W	11	P1.5,2	F1-1	NEIS2020_244	22	29	6	2	Yes	Yes
NZ17MI0065	_	NZ17MI0065	NZ	2017	_	_	2015-strain	253	W	11	P1.5,2	F1-1	NEIS2020_244	22	29	6	2	Yes	Yes
NZ17MI0070	_	NZ17MI0070	NZ	2017	_	_	2013 strain	59	W	11	P1.5,2	F1-1	NEIS2020_244	22	29	6	2	Yes	Yes
NZ18MI0005	_	NZ18MI0005	NZ	2018	_	_	2013 strain	59	W	11	P1.5,2	F1-1	NEIS2020_244	22	29	6	2	Yes	Yes
NZ18MI0006	_	NZ18MI0006	NZ	2018	_	_	2013 strain	59	W	11	P1.5,2	F1-1	NEIS2020_244	22	29	6	2	Yes	Yes
NZ18MI0011	_	NZ18MI0011	NZ	2018	_	_	2013 strain	59	W	11	P1.5,2	F1-1	NEIS2020_244	22	29	6	2	Yes	Yes
NZ18MI0020	_	NZ18MI0020	NZ	2018	_	_	2015-strain	253	W	11	P1.5,2	F1-1	NEIS2020_244	22	29	6	2	Yes	Yes
NZ18MI0021	_	NZ18MI0021	NZ	2018	_	_	2013 strain	59	W	11	P1.5,2	F1-1	NEIS2020_244	22	29	6	2	Yes	Yes
NZ18MI0023	_	NZ18MI0023	NZ	2018	_	_	2015-strain	253	W	11	P1.5,2	F1-1	NEIS2020_244	22	29	6	2	Yes	Yes
NZ18MI0024	_	NZ18MI0024	NZ	2018	_	_	2015-strain	253	W	11	P1.5,2	F1-1	NEIS2020_244	22	29	6	2	Yes	Yes
NZ18MI0031	_	NZ18MI0031	NZ	2018	_	_	2015-strain	253	W	11	P1.5,2	F1-1	NEIS2020_244	22	29	6	2	Yes	Yes
NZ18MI0037	_	NZ18MI0037	NZ	2018	_	_	2015-strain	253	W	11	P1.5,2	F1-1	NEIS2020_244	22	29	6	2	Yes	Yes
NZ18MI0038	_	NZ18MI0038	NZ	2018	_	_	Original UK strain	59	W	14197	P1.5,2	F1-1	NEIS2020_1149-like	22	29	6	2	Yes	Yes
NZ18MI0040	_	NZ18MI0040	NZ	2018	_	_	2015-strain	253	W	11	P1.5,2	F1-1	NEIS2020_244	22	29	6	2	Yes	Yes
NZ18MI0050	_	NZ18MI0050	NZ	2018	_	_	2015-strain	253	W	11	P1.5,2	F1-1	NEIS2020_244	22	29	6	2	Yes	Yes
NZ18MI0053	_	NZ18MI0053	NZ	2018	_	_	2015-strain	253	W	11	P1.5,2	F1-1	NEIS2020_244	22	29	6	2	Yes	Yes
NZ18MI0055	_	NZ18MI0055	NZ	2018	_	_	2015-strain	253	W	11	P1.5,2	F1-1	NEIS2020_244	22	29	6	2	Yes	Yes
NZ18MI0057	_	NZ18MI0057	NZ	2018	_	_	2015-strain	253	W	11	P1.5,2	F1-1	NEIS2020_244	22	29	6	2	Yes	Yes
NZ18MI0064	_	NZ18MI0064	NZ	2018	_	_	2015-strain	253	W	14201	P1.5,2	F1-1	NEIS2020_601	22	29	6	2	Yes	Yes
NZ18MI0067	_	NZ18MI0067	NZ	2018	_	_	2015-strain	253	W	11	P1.5,2	F1-1	NEIS2020_244	22	29	6	2	Yes	Yes
NZ18MI0071	_	NZ18MI0071	NZ	2018	_	_	2015-strain	253	W	11	P1.5,2	F1-1	NEIS2020_244	22	29	6	2	Yes	Yes
NZ18MI0073	_	NZ18MI0073	NZ	2018	_	_	2015-strain	253	W	11	P1.5,2	F1-1	NEIS2020_244	22	29	6	2	Yes	Yes
NZ18MI0075	_	NZ18MI0075	NZ	2018	_	_	2015-strain	253	W	13268	P1.5,2	F1-1	NEIS2020_244	22	29	6	2	Yes	Yes
NZ18MI0076	_	NZ18MI0076	NZ	2018	_	_	2015-strain	253	W	11	P1.5,2	F1-1	NEIS2020_244	22	29	6	2	Yes	Yes
NZ18MI0077	_	NZ18MI0077	NZ	2018	_	_	2015-strain	253	W	11	P1.5,2	F1-1	NEIS2020_244	22	29	6	2	Yes	Yes
NZ18MI0079	_	NZ18MI0079	NZ	2018	_	_	2015-strain	253	W	11	P1.5,2	F1-1	NEIS2020_244	22	29	6	2	Yes	Yes
NZ18MI0080	_	NZ18MI0080	NZ	2018	_	_	2015-strain	253	W	11	P1.5,2	F1-1	NEIS2020_244	-	29	-	-	Yes	Yes
NZ18MI0084	_	NZ18MI0084	NZ	2018	_	_	2015-strain	253	W	11	P1.5,2	F1-1	NEIS2020_244	22	29	6	2	Yes	Yes
NZ18MI0085	_	NZ18MI0085	NZ	2018	_	_	2013 strain	59	W	11	P1.5,2	F1-1	NEIS2020_244	22	29	6	2	Yes	Yes
NZ18MI0096	_	NZ18MI0096	NZ	2018	_	_	2015-strain	253	W	11	P1.5,2	F1-1	NEIS2020_244	22	29	6	2	Yes	Yes
NZ19MI0001	_	NZ19MI0001	NZ	2018	_	_	2015-strain	253	W	11	P1.5,2	F1-1	NEIS2020_244	22	29	6	2	Yes	Yes
NZ19MI0002	_	NZ19MI0002	NZ	2018	_	_	2013 strain	59	W	11	P1.5,2	F1-1	NEIS2020_244	22	29	6	2	Yes	Yes
NZ19MI0003	_	NZ19MI0003	NZ	2018	_	_	2015-strain	253	W	11	P1.5,2	F1-1	NEIS2020_244	22	29	6	2	Yes	Yes
NZNMI1354	_	NZNMI1354	NZ	2013	_	_	Original UK strain	59	W	11	P1.5,2	F1-1	NEIS2020_244	22	29	6	2	Yes	Yes
31148	ERR1124360	M14 240411	Argentina	2008	ftp://ftp.sra.ebi.ac.uk/vol1/fastq/ERR112/000/ERR1124360/	South American/UK strain	South American Strain	59	W	11	P1.5,2	F1-1	NEIS2020_244	22	29	6	2	Yes	Yes
31149	ERR1124361	M14 240412	Argentina	2010	ftp://ftp.sra.ebi.ac.uk/vol1/fastq/ERR112/001/ERR1124361/	South American/UK strain	South American Strain	59	W	11	P1.5,2	F1-1	NEIS2020_244	22	29	-	179	Yes	Yes
31150	ERR1124362	M14 240413	Argentina	2011	ftp://ftp.sra.ebi.ac.uk/vol1/fastq/ERR112/002/ERR1124362/	South American/UK strain	South American Strain	59	W	10856	P1.5,2	F1-1	NEIS2020_601	22	29	6	2	Yes	Yes
31152	ERR1124364	M14 240415	Argentina	2012	ftp://ftp.sra.ebi.ac.uk/vol1/fastq/ERR112/004/ERR1124364/	South American/UK strain	South American Strain	52	W	11	P1.5,2	F1-1	NEIS2020_1149-like	22	29	6	2	Yes	Yes
31155	ERR1124365	M14 240416	Brazil	2011	ftp://ftp.sra.ebi.ac.uk/vol1/fastq/ERR112/005/ERR1124365/	South American/UK strain	South American Strain	157	W	11	P1.5,2	F1-1	NEIS2020_1-like	151	29	7	24	Yes	Yes
31158	ERR1124368	M14 240419	Brazil	2010	ftp://ftp.sra.ebi.ac.uk/vol1/fastq/ERR112/008/ERR1124368/	South American/UK strain	South American Strain	59	W	11	P1.5,2	F1-1	NEIS2020_244	22	29	6	2	Yes	Yes
31159	ERR1124369	M14 240420	Brazil	2008	ftp://ftp.sra.ebi.ac.uk/vol1/fastq/ERR112/009/ERR1124369/	South American/UK strain	South American Strain	59	W	11	P1.5,2	F1-1	NEIS2020_12	151	29	7	24	Yes	Yes
31160	ERR1124370	M14 240421	Brazil	2009	ftp://ftp.sra.ebi.ac.uk/vol1/fastq/ERR112/000/ERR1124370/	South American/UK strain	South American Strain	59	W	-	P1.5,2	F1-1	NEIS2020_1-like	151	29	6	6	Yes	Yes
31164	ERR1124372	M14 240443	France	2000	ftp://ftp.sra.ebi.ac.uk/vol1/fastq/ERR112/002/ERR1124372/	Anglo-French Hajj strain	Hajj strain	59	W	11	P1.5,2	F1-1	NEIS2020_1	9	96	6	898	Yes	_
31165	ERR1124373	M14 240444	France	2000	ftp://ftp.sra.ebi.ac.uk/vol1/fastq/ERR112/003/ERR1124373/	Anglo-French Hajj strain	Hajj strain	59	W	11	P1.5,2	F1-1	NEIS2020_1	9	96	6	898	Yes	_
31167	ERR1124375	M14 240446	France	2014	ftp://ftp.sra.ebi.ac.uk/vol1/fastq/ERR112/005/ERR1124375/	Anglo-French Hajj strain	Hajj strain	59	W	11	P1.5,2	F1-1	NEIS2020_1	9	96	6	898	Yes	_
31168	ERR1124376	M14 240447	France uk tourist	2014	ftp://ftp.sra.ebi.ac.uk/vol1/fastq/ERR112/006/ERR1124376/	South American/UK strain	South American Strain	59	W	11	P1.5,2	F1-1	NEIS2020_601	22	29	6	2	Yes	Yes
30254	ERR1134953	L90 001901	UK	1990	ftp://ftp.sra.ebi.ac.uk/vol1/fastq/ERR113/003/ERR1134953/	_	Older sublineage	685	W	11	P1.5,2	F3-9	NEIS2020_1	22	29	0	179	Yes	_
42478	ERR1389379	M16 240008	UK	2016	ftp://ftp.sra.ebi.ac.uk/vol1/fastq/ERR138/009/ERR1389379/	_	2013 strain	59	W	11	P1.5,2	F1-1	NEIS2020_1375	22	29	6	2	Yes	Yes
20196	ERR170775	M11 240035	UK	2011	ftp://ftp.sra.ebi.ac.uk/vol1/fastq/ERR170/ERR170775/	South American/UK strain	Original UK strain	59	W	11	P1.5,2	F1-1	NEIS2020_244	22	29	6	2	Yes	Yes
20460	ERR170930	M12 240156	UK	2012	ftp://ftp.sra.ebi.ac.uk/vol1/fastq/ERR170/ERR170930/	South American/UK strain	Original UK strain	59	W	11	P1.5,2	F1-1	NEIS2020_244	22	29	6	2	Yes	Yes
20461	ERR170931	M12 240160	UK	2012	ftp://ftp.sra.ebi.ac.uk/vol1/fastq/ERR170/ERR170931/	South American/UK strain	Original UK strain	59	W	11	P1.5,2	F1-1	NEIS2020_244	22	29	6	2	Yes	Yes
19957	ERR170933	M00 241317	UK	2000	ftp://ftp.sra.ebi.ac.uk/vol1/fastq/ERR170/ERR170933/	Anglo-French Hajj strain	Hajj strain	59	W	11	P1.5,2	F1-1	NEIS2020_1	9	96	6	898	Yes	_
19968	ERR170939	M10 240514	UK	2010	ftp://ftp.sra.ebi.ac.uk/vol1/fastq/ERR170/ERR170939/	South American/UK strain	Original UK strain	59	W	11	P1.5,2	F1-1	NEIS2020_244	22	29	6	2	Yes	Yes
20057	ERR171027	M10 240671	UK	2010	ftp://ftp.sra.ebi.ac.uk/vol1/fastq/ERR171/ERR171027/	South American/UK strain	Original UK strains/South American Strain	299	W	11	P1.5,2	F1-1	NEIS2020_249	22	29	6	2	Yes	Yes
20154	ERR171121	M10 240817	UK	2010	ftp://ftp.sra.ebi.ac.uk/vol1/fastq/ERR171/ERR171121/	South American/UK strain	Original UK strain	59	W	11	P1.5,2	F1-1	NEIS2020_244	22	29	6	2	Yes	Yes
20424	ERR172547	M11 240389	UK	2011	ftp://ftp.sra.ebi.ac.uk/vol1/fastq/ERR172/ERR172547/	Endemic South African strain	Endemic South African strain	59	W	11	P1.5,2	F1-1	NEIS2020_1	9	96	6	898	Yes	_
20216	ERR176042	M11 240057	UK	2011	ftp://ftp.sra.ebi.ac.uk/vol1/fastq/ERR176/ERR176042/	South American/UK strain	South American Strain	59	W	11	P1.5,2	F1-1	NEIS2020_244	22	29	6	2	Yes	Yes
52895	ERR1960554	82.4308	UK	1982	ftp://ftp.sra.ebi.ac.uk/vol1/fastq/ERR196/004/ERR1960554/	_	Older sublineage	1	W	473	P1.5,2	F1-1	NEIS2020_1	22	29	3	3	Yes	_
52838	ERR1960591	14.8708	UK	2014	ftp://ftp.sra.ebi.ac.uk/vol1/fastq/ERR196/001/ERR1960591/	_	2013 strain	59	W	11	P1.5,2	F1-1	NEIS2020_244	22	29	new	-	Yes	Yes
53200	ERR1994462	M16 240906	UK	2016	ftp://ftp.sra.ebi.ac.uk/vol1/fastq/ERR199/002/ERR1994462/	_	2013 strain	157	W	11	P1.5,2	F1-1	NEIS2020_244	22	29	6	2	Yes	Yes
53208	ERR1994486	M17 240006	UK	2017	ftp://ftp.sra.ebi.ac.uk/vol1/fastq/ERR199/006/ERR1994486/	_	Original UK strain	59	W	11	P1.5,2	F1-1	NEIS2020_601	22	754	6	928	Yes	Yes
53212	ERR1994505	M17 240010	UK	2017	ftp://ftp.sra.ebi.ac.uk/vol1/fastq/ERR199/005/ERR1994505/	_	2013 strain	59	W	11	P1.5,2	F1-1	NEIS2020_244	22	29	-	179	Yes	Yes
53119	ERR1994517	M16 240794	UK	2016	ftp://ftp.sra.ebi.ac.uk/vol1/fastq/ERR199/007/ERR1994517	_	2015-strain	9	W	11	P1.5,2	F1-1	NEIS2020_244	22	29	6	2	Yes	Yes
53230	ERR1994584	M17 240029	UK	2017	ftp://ftp.sra.ebi.ac.uk/vol1/fastq/ERR199/004/ERR1994584/	_	2015-strain	253	W	11	P1.5,2	F1-1	NEIS2020_244	22	29	6	2	Yes	Yes
55579	ERR2113676	12018-17	Ireland	2017	ftp://ftp.sra.ebi.ac.uk/vol1/fastq/ERR211/006/ERR2113676/	_	2015-strain	253	W	11	P1.5,2	F1-1	NEIS2020_244-like	22	29	-	179	Yes	Yes
10436	ERR310543	0290/94	Czech Republic	1994	ftp://ftp.sra.ebi.ac.uk/vol1/fastq/ERR310/ERR310543/	_	Older sublineage	1	W	247	P1.5,2	F3-1	NEIS2020_1	22	29	3	3	Yes	_
35131	ERR310544	0039/96	Czech Republic	1996	ftp://ftp.sra.ebi.ac.uk/vol1/fastq/ERR310/ERR310544/	_	Older sublineage	528	W	11	P1.5,2	F3-1	NEIS2020_1	22	29	3	3	Yes	_
21381	ERR310987	M12 240133	UK	2012	ftp://ftp.sra.ebi.ac.uk/vol1/fastq/ERR310/ERR310987/	South American/UK strain	Original UK strain	59	W	11	P1.5,2	F1-146	NEIS2020_244	22	29	6	2	Yes	Yes
21386	ERR310992	M12 240144	UK	2012	ftp://ftp.sra.ebi.ac.uk/vol1/fastq/ERR310/ERR310992/	South American/UK strain	Original UK strain	59	W	10284	P1.5,2	F1-1	NEIS2020_444	22	29	6	2	Yes	Yes
21123	ERR314115	M11 240486	UK	2011	ftp://ftp.sra.ebi.ac.uk/vol1/fastq/ERR314/ERR314115/	South American/UK strain	Original UK strain	59	W	1860	P1.5,2	F1-1	NEIS2020_244	22	29	6	2	Yes	Yes
21573	ERR315199	SA_serogroup W_NM1	South Africa	2008	ftp://ftp.sra.ebi.ac.uk/vol1/fastq/ERR315/ERR315199/	Endemic South African strain	Endemic South African strain	59	W	11	P1.5,2	F1-1	NEIS2020_1	9	96	6	898	Yes	_
21578	ERR315204	SA_serogroup W_NM6	South Africa	2004	ftp://ftp.sra.ebi.ac.uk/vol1/fastq/ERR315/ERR315204/	Endemic South African strain	Endemic South African strain	59	W	11	P1.5,2	F1-1	NEIS2020_1	9	96	6	898	Yes	_
21581	ERR315207	SA_serogroup W_NM9	South Africa	2007	ftp://ftp.sra.ebi.ac.uk/vol1/fastq/ERR315/ERR315207/	lineage 11.1 intermediate region	Older sublineage	1	W	11	P1.5-1,2	F1-1/F1-1	NEIS2020_1	22	29	3	33	Yes	_
21582	ERR315208	SA_serogroup W_NM10	South Africa	2010	ftp://ftp.sra.ebi.ac.uk/vol1/fastq/ERR315/ERR315208/	Endemic South African strain	Endemic South African strain	59	W	11	P1.5,2	F1-1	NEIS2020_1	9	96	6	898	Yes	_
21583	ERR315209	SA_serogroup W_NM11	South Africa	2011	ftp://ftp.sra.ebi.ac.uk/vol1/fastq/ERR315/ERR315209/	Endemic South African strain	Endemic South African strain	59	W	11	P1.5,2	F1-1	NEIS2020_1	9	96	6	898	Yes	_
21584	ERR315210	SA_serogroup W_NM12	South Africa	2006	ftp://ftp.sra.ebi.ac.uk/vol1/fastq/ERR315/ERR315210/	Endemic South African strain	Endemic South African strain	59	W	11	P1.5,2	F1-1	NEIS2020_1	9	96	6	898	Yes	_
21587	ERR315213	SA_serogroup W_NM15	South Africa	2003	ftp://ftp.sra.ebi.ac.uk/vol1/fastq/ERR315/ERR315213/	lineage 11.1 distal region, other	lineage 11.1 distal region, other	59	W	11	P1.5,2	F1-1	NEIS2020_311	151	29	6	6	Yes	Yes
21588	ERR315214	SA_serogroup W_NM16	South Africa	2005	ftp://ftp.sra.ebi.ac.uk/vol1/fastq/ERR315/ERR315214/	Endemic South African strain	Endemic South African strain	59	W	11	P1.5,2	F1-1	NEIS2020_1	9	96	6	898	Yes	_
26898	ERR351741	12002_2013	Ireland	2013	ftp://ftp.sra.ebi.ac.uk/vol1/fastq/ERR351/ERR351741	South American/UK strain	Original UK strain	59	W	11	P1.5,2	F1-1	NEIS2020_244	22	29	6	2	Yes	Yes
26899	ERR351742	12003_2013	Ireland	2013	ftp://ftp.sra.ebi.ac.uk/vol1/fastq/ERR351/ERR351742	South American/UK strain	Original UK strain	59	W	11	P1.5,2	F1-1	NEIS2020_244	22	29	6	2	Yes	Yes
28134	ERR466864	M13 240015	UK	2013	ftp://ftp.sra.ebi.ac.uk/vol1/fastq/ERR466/ERR466864/	South American/UK strain	2013 strain	59	W	11	P1.5,2	F1-1	NEIS2020_244	22	29	6	2	Yes	Yes
28135	ERR466871	M13 240025	UK	2013	ftp://ftp.sra.ebi.ac.uk/vol1/fastq/ERR466/ERR466871/	South American/UK strain	Original UK strain	59	W	11	P1.5,2	F1-1	NEIS2020_244	22	29	6	2	Yes	Yes
28139	ERR466909	M13 240077	UK	2013	ftp://ftp.sra.ebi.ac.uk/vol1/fastq/ERR466/ERR466909/	South American/UK strain	Original UK strain	59	W	10651	P1.5,2	F1-1	NEIS2020_244	22	29	6	2	Yes	Yes
28141	ERR466927	M13 240109	UK	2013	ftp://ftp.sra.ebi.ac.uk/vol1/fastq/ERR466/ERR466927/	South American/UK strain	Original UK strain	59	W	11	P1.5,2	F1-1	NEIS2020_244	22	29	6	2	Yes	Yes
29362	ERR519709	10114	South Africa	2006	ftp://ftp.sra.ebi.ac.uk/vol1/fastq/ERR519/ERR519709/	lineage 11.1 intermediate region	Older sublineage	1	W	11	P1.5,2	F1-1	NEIS2020_1	22	29	0	179	Yes	_
29364	ERR519713	33509	South Africa	2011	ftp://ftp.sra.ebi.ac.uk/vol1/fastq/ERR519/ERR519713/	lineage 11.1 intermediate region	Older sublineage	1	W	11	P1.5,2	F1-1	NEIS2020_1	22	29	3	3	Yes	_
29438	ERR519717	14301	South Africa	2007	ftp://ftp.sra.ebi.ac.uk/vol1/fastq/ERR519/ERR519717/	Endemic South African strain	Endemic South African strain	59	W	4977	P1.5,2	F1-1	NEIS2020_1	9	96	6	898	Yes	_
29372	ERR519730	38108	South Africa	2012	ftp://ftp.sra.ebi.ac.uk/vol1/fastq/ERR519/ERR519730/	lineage 11.1 intermediate region	Older sublineage	1	W	11	P1.5,2	F1-1	NEIS2020_1	22	29	3	3	Yes	_
29376	ERR519739	24581	South Africa	2009	ftp://ftp.sra.ebi.ac.uk/vol1/fastq/ERR519/ERR519739/	lineage 11.1 intermediate region	Older sublineage	1	W	11	P1.5,2	F1-1	NEIS2020_1	22	29	3	3	Yes	_
29379	ERR519744	24845	South Africa	2009	ftp://ftp.sra.ebi.ac.uk/vol1/fastq/ERR519/ERR519744/	_	Older sublineage	1	W	11152	P1.5,2	F1-1	NEIS2020_1	22	24	3	83	Yes	_
29385	ERR519755	21296	South Africa	2009	ftp://ftp.sra.ebi.ac.uk/vol1/fastq/ERR519/ERR519755/	lineage 11.1 intermediate region	Older sublineage	1	W	11	P1.5-1,2	F5-8	NEIS2020_1	4	29	3	17	Yes	_
29323	ERR519765	37252	South Africa	2012	ftp://ftp.sra.ebi.ac.uk/vol1/fastq/ERR519/ERR519765/	Endemic South African strain	Endemic South African strain	59	W	11	P1.5,2	F1-1	NEIS2020_1-like	9	96	0	-	Yes	_
29394	ERR519772	14673	South Africa	2004	ftp://ftp.sra.ebi.ac.uk/vol1/fastq/ERR519/ERR519772/	lineage 11.1 intermediate region	Older sublineage	1	W	11	P1.5-1,2	F5-8	NEIS2020_1	4	29	0	-	Yes	_
29402	ERR519788	40498	South Africa	2013	ftp://ftp.sra.ebi.ac.uk/vol1/fastq/ERR519/ERR519788/	Endemic South African strain	Endemic South African strain	59	W	11	P1.5,2	F1-1	NEIS2020_1	9	96	0	-	Yes	_
29313	ERR519791	39319	South Africa	2013	ftp://ftp.sra.ebi.ac.uk/vol1/fastq/ERR519/ERR519791/	Endemic South African strain	Endemic South African strain	59	W	11	P1.5,2	F3-27	NEIS2020_1	9	96	6	898	Yes	_
29404	ERR519792	16059	South Africa	2004	ftp://ftp.sra.ebi.ac.uk/vol1/fastq/ERR519/ERR519792/	_	Older sublineage	1	W	11154	P1.5,2	F1-1	NEIS2020_1	22	29	3	3	Yes	_
29315	ERR519795	16661	South Africa	2004	ftp://ftp.sra.ebi.ac.uk/vol1/fastq/ERR519/ERR519795/	lineage 11.1 distal region, other	lineage 11.1 distal region, other	59	W	11	P1.5,2	F1-1	NEIS2020_311	151	29	0	-	Yes	Yes
29317	ERR519799	20033	South Africa	2008	ftp://ftp.sra.ebi.ac.uk/vol1/fastq/ERR519/ERR519799/	Endemic South African strain	Endemic South African strain	59	W	11	P1.5,2	F1-1	NEIS2020_1	9	96	6	898	Yes	_
29409	ERR519802	12782	South Africa	2007	ftp://ftp.sra.ebi.ac.uk/vol1/fastq/ERR519/ERR519802/	lineage 11.1 intermediate region	Older sublineage	1	W	11	P1.5,2	F1-1	NEIS2020_1	22	29	3	3	Yes	_
29319	ERR519803	35477	South Africa	2012	ftp://ftp.sra.ebi.ac.uk/vol1/fastq/ERR519/ERR519803/	_	Older sublineage	1	W	11149	P1.5-1,2	F5-8	NEIS2020_1	4	29	3	17	Yes	_
29320	ERR519805	5453	South Africa	2006	ftp://ftp.sra.ebi.ac.uk/vol1/fastq/ERR519/ERR519805/	Endemic South African strain	Endemic South African strain	59	W	11	P1.5,2	F1-1	NEIS2020_1	9	96	6	898	Yes	_
29321	ERR519807	14493	South Africa	2007	ftp://ftp.sra.ebi.ac.uk/vol1/fastq/ERR519/ERR519807/	Endemic South African strain	Endemic South African strain	59	W	11	P1.5,2	F1-1	NEIS2020_1	9	0	0	-	Yes	_
29412	ERR519808	28319	South Africa	2010	ftp://ftp.sra.ebi.ac.uk/vol1/fastq/ERR519/ERR519808/	Endemic South African strain	Endemic South African strain	59	W	11	P1.5,2	F1-1	NEIS2020_1	9	96	0	-	Yes	_
29414	ERR519810	28189	South Africa	2010	ftp://ftp.sra.ebi.ac.uk/vol1/fastq/ERR519/ERR519810/	Endemic South African strain	Endemic South African strain	59	W	1287	P1.5,2	F1-1	NEIS2020_1	9	96	6	898	Yes	_
29324	ERR519811	11361	South Africa	2003	ftp://ftp.sra.ebi.ac.uk/vol1/fastq/ERR519/ERR519811/	lineage 11.1 intermediate region	Older sublineage	1	W	11	P1.5,2	F1-1	NEIS2020_1	22	29	3	3	Yes	_
29326	ERR519815	2266	South Africa	2005	ftp://ftp.sra.ebi.ac.uk/vol1/fastq/ERR519/ERR519815/	Endemic South African strain	Endemic South African strain	59	W	11	P1.5,2	F1-1	NEIS2020_1	9	96	6	898	Yes	_
29328	ERR519819	30301	South Africa	2010	ftp://ftp.sra.ebi.ac.uk/vol1/fastq/ERR519/ERR519819/	lineage 11.1 intermediate region	Older sublineage	1	W	11	P1.5,2	F1-1	NEIS2020_1	22	29	3	3	Yes	_
29420	ERR519822	31810	South Africa	2011	ftp://ftp.sra.ebi.ac.uk/vol1/fastq/ERR519/ERR519822/	lineage 11.1 intermediate region	Older sublineage	1	W	11	P1.5-1,2	F5-8	NEIS2020_1	4	29	0	-	Yes	_
29331	ERR519825	4846	South Africa	2005	ftp://ftp.sra.ebi.ac.uk/vol1/fastq/ERR519/ERR519825/	lineage 11.1 intermediate region	Older sublineage	1	W	11	P1.5,2	F1-1	NEIS2020_1	22	29	0	179	Yes	_
29423	ERR519828	41043	South Africa	2013	ftp://ftp.sra.ebi.ac.uk/vol1/fastq/ERR519/ERR519828/	lineage 11.1 intermediate region	Older sublineage	1	W	11	P1.5,2	F1-1	NEIS2020_1	22	29	0	179	Yes	_
29333	ERR519829	11924	South Africa	2003	ftp://ftp.sra.ebi.ac.uk/vol1/fastq/ERR519/ERR519829/	Endemic South African strain	Endemic South African strain	59	W	11	P1.5,2	F1-1	NEIS2020_1	9	96	0	-	Yes	_
29424	ERR519830	15663	South Africa	2007	ftp://ftp.sra.ebi.ac.uk/vol1/fastq/ERR519/ERR519830/	Endemic South African strain	Endemic South African strain	59	W	11	P1.5,2	F1-1	NEIS2020_1	9	96	0	-	Yes	_
29334	ERR519831	11009	South Africa	2003	ftp://ftp.sra.ebi.ac.uk/vol1/fastq/ERR519/ERR519831/	lineage 11.1 intermediate region	Older sublineage	1	W	11	P1.5-1,2	F1-1	NEIS2020_1	22	29	3	33	Yes	_
29428	ERR519838	33702	South Africa	2011	ftp://ftp.sra.ebi.ac.uk/vol1/fastq/ERR519/ERR519838/	Endemic South African strain	Endemic South African strain	59	W	11	P1.5,2	F1-1	NEIS2020_1	9	96	0	-	Yes	_
29339	ERR519841	21313	South Africa	2009	ftp://ftp.sra.ebi.ac.uk/vol1/fastq/ERR519/ERR519841/	Endemic South African strain	Endemic South African strain	59	W	11	P1.5,2	F1-1	NEIS2020_1	9	96	0	-	Yes	_
29340	ERR519842	17548	South Africa	2008	ftp://ftp.sra.ebi.ac.uk/vol1/fastq/ERR519/ERR519842/	lineage 11.1 intermediate region	Older sublineage	1	W	11	P1.5-1,2	F5-8	NEIS2020_1	4	29	3	17	Yes	_
29358	ERR519859	15512	South Africa	2004	ftp://ftp.sra.ebi.ac.uk/vol1/fastq/ERR519/ERR519859/	lineage 11.1 intermediate region	Older sublineage	442	W	11	P1.5,2	F1-1	NEIS2020_1	22	29	3	3	Yes	_
30154	ERR557579	M14 240001	UK	2014	ftp://ftp.sra.ebi.ac.uk/vol1/fastq/ERR557/ERR557579/	South American/UK strain	Original UK strain	59	W	11	P1.5,2	F1-1	NEIS2020_244	22	29	-	179	Yes	Yes
30155	ERR557581	M14 240002	UK	2014	ftp://ftp.sra.ebi.ac.uk/vol1/fastq/ERR557/ERR557581/	South American/UK strain	Original UK strain	59	W	11	P1.5,2	F1-1	NEIS2020_244	22	29	-	179	Yes	Yes
30251	ERR557584	H87 000098	UK	1987	ftp://ftp.sra.ebi.ac.uk/vol1/fastq/ERR557/ERR557584/	lineage 11.1 intermediate region	Older sublineage	1	W	11	P1.5,2	F1-1	NEIS2020_1	19	29	3	202	Yes	_
30253	ERR557588	K89 000575	UK	1989	ftp://ftp.sra.ebi.ac.uk/vol1/fastq/ERR557/ERR557588/	lineage 11.1 intermediate region	Older sublineage	1	W	11	P1.5,2	F5-1	NEIS2020_1	277	29	0	-	Yes	_
30255	ERR557591	L90 002191	UK	1990	ftp://ftp.sra.ebi.ac.uk/vol1/fastq/ERR557/ERR557591/	lineage 11.1 intermediate region	Older sublineage	1	W	11	1P1.9,15	F1-1	NEIS2020_1	19	29	3	149	Yes	_
30259	ERR557598	M02 242030	UK	1970	ftp://ftp.sra.ebi.ac.uk/vol1/fastq/ERR557/ERR557598/	lineage 11.1 proximal region	Outgroup	1	C	11	P1.5,2	F5-8	NEIS2020_1	22	29	3	3	Yes	_
30166	ERR557601	M14 240053	UK	2014	ftp://ftp.sra.ebi.ac.uk/vol1/fastq/ERR557/ERR557601/	South American/UK strain	Original UK strain	59	W	10651	P1.5,2	F1-1	NEIS2020_244	22	29	-	179	Yes	Yes
30167	ERR557603	M14 240054	UK	2014	ftp://ftp.sra.ebi.ac.uk/vol1/fastq/ERR557/ERR557603/	South American/UK strain	2013 strain	59	W	11	P1.5,2	F1-1	NEIS2020_244	22	29	-	179	Yes	Yes
30265	ERR557609	M01 242103	UK	2001	ftp://ftp.sra.ebi.ac.uk/vol1/fastq/ERR557/ERR557609/	Anglo-French Hajj strain	Hajj strain	59	W	11	P1.5,2	F1-1	NEIS2020_1	9	96	6	898	Yes	_
30266	ERR557611	M01 242502	UK	2001	ftp://ftp.sra.ebi.ac.uk/vol1/fastq/ERR557/ERR557611/	Anglo-French Hajj strain	Hajj strain	59	W	11	P1.5,2	F1-1	NEIS2020_1	9	96	6	898	Yes	_
30174	ERR557615	M97 250455	UK	1997	ftp://ftp.sra.ebi.ac.uk/vol1/fastq/ERR557/ERR557615/	lineage 11.1 distal region, other	lineage 11.1 distal region, other	59	W	11	P1.5,2	F1-1	NEIS2020_311	151	29	6	6	Yes	_
30176	ERR557618	M97 251635	UK	1997	ftp://ftp.sra.ebi.ac.uk/vol1/fastq/ERR557/ERR557618/	lineage 11.1 distal region, other	lineage 11.1 distal region, other	59	W	11	P1.5,2	F1-1	NEIS2020_311	151	29	6	6	Yes	_
30178	ERR557621	M98 250031	UK	1998	ftp://ftp.sra.ebi.ac.uk/vol1/fastq/ERR557/ERR557621/	lineage 11.1 intermediate region	Older sublineage	1	W	1237	P1.5,2	F1-1	NEIS2020_1-like	22	29	3	3	Yes	_
30179	ERR557623	M98 251039	UK	1998	ftp://ftp.sra.ebi.ac.uk/vol1/fastq/ERR557/ERR557623/	lineage 11.1 distal region, other	lineage 11.1 distal region, other	59	W	11	P1.5,2	F1-1	NEIS2020_311	151	29	6	6	Yes	Yes
30180	ERR557624	M98 251534	UK	1998	ftp://ftp.sra.ebi.ac.uk/vol1/fastq/ERR557/ERR557624/	Burkina Faso/North African isolates	Burkina Faso/North African isolates	59	W	11	P1.5,2	F1-1	NEIS2020_1	9	96	0	-	Yes	_
30183	ERR557629	M99 242612	Malta	1999	ftp://ftp.sra.ebi.ac.uk/vol1/fastq/ERR557/ERR557629/	lineage 11.1 distal region, other	lineage 11.1 distal region, other	680	W	11	P1.5,2	F1-1	NEIS2020_1-like	151	0	0	-	Yes	_
30184	ERR557630	M99 243856	Malta	1999	ftp://ftp.sra.ebi.ac.uk/vol1/fastq/ERR557/ERR557630/	lineage 11.1 distal region, other	lineage 11.1 distal region, other	680	W	11	P1.5,2	F1-1	NEIS2020_1-like	90	29	6	76	Yes	_
30234	ERR557669	M96 252316	UK	1996	ftp://ftp.sra.ebi.ac.uk/vol1/fastq/ERR557/ERR557669/	lineage 11.1 intermediate region	Older sublineage	1	W	11	P1.5,2	F1-1	NEIS2020_1	22	29	0	179	Yes	_
30235	ERR557670	M96 253521	UK	1996	ftp://ftp.sra.ebi.ac.uk/vol1/fastq/ERR557/ERR557670/	lineage 11.1 distal region, other	lineage 11.1 distal region, other	59	W	11	P1.5,2	F1-1	NEIS2020_311	151	29	6	6	Yes	_
30237	ERR557672	M96 255688	UK	1996	ftp://ftp.sra.ebi.ac.uk/vol1/fastq/ERR557/ERR557672/	lineage 11.1 intermediate region	Older sublineage	1	W	11	P1.5,2	F3-9	NEIS2020_1	22	29	3	3	Yes	_
30065	ERR557700	M14 240067	Turkey	2006	ftp://ftp.sra.ebi.ac.uk/vol1/fastq/ERR557/ERR557700/	Anglo-French Hajj strain	Hajj strain	59	W	11	P1.5,2	F1-1	NEIS2020_1	9	96	6	898	Yes	_
30066	ERR557702	M14 240068	Turkey	2005	ftp://ftp.sra.ebi.ac.uk/vol1/fastq/ERR557/ERR557702/	Anglo-French Hajj strain	Hajj strain	59	W	11	P1.5,2	F1-1	NEIS2020_1	9	96	6	898	Yes	_
30067	ERR557703	M14 240069	Turkey	2006	ftp://ftp.sra.ebi.ac.uk/vol1/fastq/ERR557/ERR557703/	Anglo-French Hajj strain	Hajj strain	59	W	11	P1.5,2	F1-1	NEIS2020_1	9	96	6	898	Yes	_
30072	ERR557710	M11 240099 b	UK	2011	ftp://ftp.sra.ebi.ac.uk/vol1/fastq/ERR557/ERR557710/	_	Original UK strain	59	W	11	P1.5,2	F1-1	NEIS2020_244	22	29	6	2	Yes	Yes
30073	ERR557712	96057	Chad	1996	ftp://ftp.sra.ebi.ac.uk/vol1/fastq/ERR557/ERR557712/	lineage 11.1 distal region, other	lineage 11.1 distal region, other	59	W	11	P1.5,2	F1-1	NEIS2020_311	151	29	0	-	Yes	_
30074	ERR557714	2001001	Algeria	1999	ftp://ftp.sra.ebi.ac.uk/vol1/fastq/ERR557/ERR557714/	lineage 11.1 distal region, other	lineage 11.1 distal region, other	59	W	11	P1.5,2	F1-1	NEIS2020_311	151	29	0	-	Yes	_
30075	ERR557716	2000081	Senegal	2000	ftp://ftp.sra.ebi.ac.uk/vol1/fastq/ERR557/ERR557716/	Anglo-French Hajj strain	Hajj strain	59	W	11	P1.5,2	F1-1	NEIS2020_1	9	96	0	-	Yes	_
30076	ERR557717	2000175	Cameroon	2000	ftp://ftp.sra.ebi.ac.uk/vol1/fastq/ERR557/ERR557717/	Burkina Faso/North African isolates	Burkina Faso/North African isolates	59	W	11	P1.5,2	F1-1	NEIS2020_1	23	96	0	-	Yes	_
30077	ERR557718	2000176	Cameroon	2000	ftp://ftp.sra.ebi.ac.uk/vol1/fastq/ERR557/ERR557718/	Burkina Faso/North African isolates	Burkina Faso/North African isolates	59	W	11	P1.5,2	F1-1	NEIS2020_1	23	96	6	26	Yes	_
30079	ERR557721	2000058	Senegal	2000	ftp://ftp.sra.ebi.ac.uk/vol1/fastq/ERR557/ERR557721/	Anglo-French Hajj strain	Hajj strain	59	W	11	P1.5,2	F1-1	NEIS2020_1	9	96	6	898	Yes	_
30080	ERR557723	2001076	Algeria	2001	ftp://ftp.sra.ebi.ac.uk/vol1/fastq/ERR557/ERR557723/	Anglo-French Hajj strain	Hajj strain	59	W	11	P1.5,2	F1-1	NEIS2020_1	9	96	6	898	Yes	_
30081	ERR557724	2002015	Cameroon	2001	ftp://ftp.sra.ebi.ac.uk/vol1/fastq/ERR557/ERR557724/	Anglo-French Hajj strain	Hajj strain	59	W	11	P1.5,2	F1-1	NEIS2020_1	9	96	6	898	Yes	_
30082	ERR557725	2002016	Cameroon	2001	ftp://ftp.sra.ebi.ac.uk/vol1/fastq/ERR557/ERR557725/	Anglo-French Hajj strain	Hajj strain	59	W	11	P1.5,2	F1-1	NEIS2020_1	9	96	6	898	Yes	_
30083	ERR557727	2002021	Cameroon	2001	ftp://ftp.sra.ebi.ac.uk/vol1/fastq/ERR557/ERR557727/	Burkina Faso/North African isolates	Burkina Faso/North African isolates	59	W	11	P1.5,2	F1-1	NEIS2020_1	23	96	0	-	Yes	_
30086	ERR557731	2001068	Chad	2001	ftp://ftp.sra.ebi.ac.uk/vol1/fastq/ERR557/ERR557731/	Anglo-French Hajj strain	Hajj strain	59	W	11	P1.5,2	F1-1	NEIS2020_1	9	96	0	-	Yes	_
29991	ERR557732	M00 243175	UK	2000	ftp://ftp.sra.ebi.ac.uk/vol1/fastq/ERR557/ERR557732/	Anglo-French Hajj strain	Hajj strain	59	W	11	P1.5,2	F1-1	NEIS2020_1	9	96	6	898	Yes	_
30087	ERR557733	2002018	Niger	2001	ftp://ftp.sra.ebi.ac.uk/vol1/fastq/ERR557/ERR557733/	Burkina Faso/North African isolates	Burkina Faso/North African isolates	59	W	11	P1.5,2	F1-1	NEIS2020_1	9	96	0	-	Yes	_
29992	ERR557734	M00 243297	UK	2000	ftp://ftp.sra.ebi.ac.uk/vol1/fastq/ERR557/ERR557734/	Anglo-French Hajj strain	Hajj strain	59	W	11	P1.5,2	F1-1	NEIS2020_1	9	96	6	898	Yes	_
30089	ERR557737	2002039	Niger	2002	ftp://ftp.sra.ebi.ac.uk/vol1/fastq/ERR557/ERR557737/	Burkina Faso/North African isolates	Burkina Faso/North African isolates	59	W	11	P1.5,2	F1-1	NEIS2020_1	9	96	0	-	Yes	_
30091	ERR557741	2002058	Niger	2002	ftp://ftp.sra.ebi.ac.uk/vol1/fastq/ERR557/ERR557741/	Anglo-French Hajj strain	Hajj strain	59	W	11	P1.5,2	F1-1	NEIS2020_1	9	96	6	898	Yes	_
30092	ERR557743	2002059	Niger	2002	ftp://ftp.sra.ebi.ac.uk/vol1/fastq/ERR557/ERR557743/	Burkina Faso/North African isolates	Burkina Faso/North African isolates	59	W	11	P1.5,2	F1-1	NEIS2020_1	9	96	6	898	Yes	_
30093	ERR557745	2003019	Niger	2003	ftp://ftp.sra.ebi.ac.uk/vol1/fastq/ERR557/ERR557745/	Burkina Faso/North African isolates	Burkina Faso/North African isolates	59	W	11	P1.5,2	F1-1	NEIS2020_1	9	96	0	-	Yes	_
30094	ERR557747	2003034	Niger	2003	ftp://ftp.sra.ebi.ac.uk/vol1/fastq/ERR557/ERR557747/	Burkina Faso/North African isolates	Burkina Faso/North African isolates	59	W	11	P1.5,2	F1-1	NEIS2020_1	9	96	6	898	Yes	_
30098	ERR557755	2004264	Burkina Faso	2004	ftp://ftp.sra.ebi.ac.uk/vol1/fastq/ERR557/ERR557755/	Burkina Faso/North African isolates	Burkina Faso/North African isolates	59	W	11	P1.5,2	F1-1	NEIS2020_1	9	96	6	898	Yes	_
30099	ERR557757	2004265	Burkina Faso	2004	ftp://ftp.sra.ebi.ac.uk/vol1/fastq/ERR557/ERR557757/	Burkina Faso/North African isolates	Burkina Faso/North African isolates	59	W	11	P1.5,2	F1-1	NEIS2020_1	9	96	6	898	Yes	_
30104	ERR557766	2001213	Burkina Faso	2001	ftp://ftp.sra.ebi.ac.uk/vol1/fastq/ERR557/ERR557766/	Burkina Faso/North African isolates	Burkina Faso/North African isolates	59	W	11	P1.5,2	F1-1	NEIS2020_1	23	29	6	29	Yes	_
30105	ERR557768	2001214	Burkina Faso	2001	ftp://ftp.sra.ebi.ac.uk/vol1/fastq/ERR557/ERR557768/	Burkina Faso/North African isolates	Burkina Faso/North African isolates	59	W	11	P1.5,2	F1-1	NEIS2020_1	23	29	0	-	Yes	_
30106	ERR557770	2001215	Burkina Faso	2001	ftp://ftp.sra.ebi.ac.uk/vol1/fastq/ERR557/ERR557770/	Burkina Faso/North African isolates	Burkina Faso/North African isolates	59	W	11	P1.5,2	F1-1	NEIS2020_1	9	96	6	898	Yes	_
30107	ERR557772	2001069	Senegal	2001	ftp://ftp.sra.ebi.ac.uk/vol1/fastq/ERR557/ERR557772/	Anglo-French Hajj strain	Hajj strain	59	W	11	P1.5,2	F1-1	NEIS2020_1	9	96	6	898	Yes	_
29648	ERR557906	M98 252422	UK	1975	ftp://ftp.sra.ebi.ac.uk/vol1/fastq/ERR557/ERR557906/	lineage 11.1 intermediate region	Older sublineage	451	W	11	P1.5,2	F1-1	NEIS2020_1	22	29	0	179	Yes	_
29649	ERR557907	M98 252412	UK	1975	ftp://ftp.sra.ebi.ac.uk/vol1/fastq/ERR557/ERR557907/	lineage 11.1 intermediate region	Older sublineage	452	W	11	P1.5,2	F1-1	NEIS2020_1	22	29	3	3	Yes	_
29952	ERR557977	M00 241673	UK	2000	ftp://ftp.sra.ebi.ac.uk/vol1/fastq/ERR557/ERR557977/	lineage 11.1 distal region, other	lineage 11.1 distal region, other	59	W	11	P1.5,2	F1-1	NEIS2020_311	151	29	6	6	Yes	_
29775	ERR557991	M00 241395	UK	2000	ftp://ftp.sra.ebi.ac.uk/vol1/fastq/ERR557/ERR557991/	Anglo-French Hajj strain	Hajj strain	59	W	11	P1.5,2	F1-1	NEIS2020_1	9	96	6	898	Yes	_
29677	ERR558066	M01 242608	UK	2001	ftp://ftp.sra.ebi.ac.uk/vol1/fastq/ERR558/ERR558066/	Anglo-French Hajj strain	Hajj strain	59	W	11	P1.5,2	F1-1	NEIS2020_1	9	96	6	898	Yes	_
29679	ERR558068	M01 242679	UK	2001	ftp://ftp.sra.ebi.ac.uk/vol1/fastq/ERR558/ERR558068/	Burkina Faso/North African isolates	Burkina Faso/North African isolates	59	W	11	P1.5,2	F1-1	NEIS2020_1	22	96	6	49	Yes	_
29680	ERR558069	M01 242591	UK	2001	ftp://ftp.sra.ebi.ac.uk/vol1/fastq/ERR558/ERR558069/	Anglo-French Hajj strain	Hajj strain	59	W	11	P1.5,2	F1-1	NEIS2020_1	9	96	6	898	Yes	_
29683	ERR558072	M02 240124	UK	2002	ftp://ftp.sra.ebi.ac.uk/vol1/fastq/ERR558/ERR558072/	Anglo-French Hajj strain	Hajj strain	59	W	11	P1.5,2	F1-1	NEIS2020_1-like	9	96	6	898	Yes	_
29686	ERR558074	M02 240227	UK	2002	ftp://ftp.sra.ebi.ac.uk/vol1/fastq/ERR558/ERR558074/	Anglo-French Hajj strain	Hajj strain	59	W	11	P1.5,2	F1-1	NEIS2020_1	9	96	6	898	Yes	_
29700	ERR558088	M03 240696	UK	2003	ftp://ftp.sra.ebi.ac.uk/vol1/fastq/ERR558/ERR558088/	Anglo-French Hajj strain	Hajj strain	59	W	11	P1.5,2	F1-1	NEIS2020_1	9	96	6	898	Yes	_
29702	ERR558089	M04 240429	UK	2004	ftp://ftp.sra.ebi.ac.uk/vol1/fastq/ERR558/ERR558089/	Anglo-French Hajj strain	Hajj strain	59	W	11	P1.5,2	F1-1	NEIS2020_1	9	96	6	898	Yes	_
29703	ERR558090	M04 240435	UK	2004	ftp://ftp.sra.ebi.ac.uk/vol1/fastq/ERR558/ERR558090/	Anglo-French Hajj strain	Hajj strain	59	W	11	P1.5,2	F1-1	NEIS2020_1	9	96	6	898	Yes	_
29704	ERR558091	M05 241067	UK	2005	ftp://ftp.sra.ebi.ac.uk/vol1/fastq/ERR558/ERR558091/	lineage 11.1 distal region, other	lineage 11.1 distal region, other	680	W	11	P1.5,2-43	F1-1	NEIS2020_1-like	151	29	0	-	Yes	_
29705	ERR558092	M06 240459	UK	2006	ftp://ftp.sra.ebi.ac.uk/vol1/fastq/ERR558/ERR558092/	Burkina Faso/North African isolates	Burkina Faso/North African isolates	681	W	11	P1.5,2	F1-1	NEIS2020_1	22	96	6	49	Yes	_
29707	ERR558094	M07 240118	UK	2007	ftp://ftp.sra.ebi.ac.uk/vol1/fastq/ERR558/ERR558094/	Endemic South African strain	Endemic South African strain	59	W	11	P1.5,2	F1-1	NEIS2020_1	9	96	6	898	Yes	_
29709	ERR558095	M07 240774	UK	2007	ftp://ftp.sra.ebi.ac.uk/vol1/fastq/ERR558/ERR558095/	lineage 11.1 intermediate region	Older sublineage	24	W	247	P1.5,2	F3-1	NEIS2020_1	22	0	3	-	Yes	_
29715	ERR558101	M09 240862	UK	2009	ftp://ftp.sra.ebi.ac.uk/vol1/fastq/ERR558/ERR558101/	South American/UK strain	Original UK strain	59	W	11	P1.5,2	F1-1	NEIS2020_244	22	29	6	2	Yes	Yes
29716	ERR558102	M09 240900	UK	2009	ftp://ftp.sra.ebi.ac.uk/vol1/fastq/ERR558/ERR558102/	South American/UK strain	Original UK strain	59	W	11	P1.5,2	F1-1	NEIS2020_244	22	29	-	179	Yes	Yes
	ERR976806	BM49	Greece	1996	ftp://ftp.sra.ebi.ac.uk/vol1/fastq/ERR976/ERR976806/	lineage 11.1 proximal region	Outgroup	3	C	11149	P1.5,2	F1-52	NEIS2020_1	118	20	0	717	Yes	_
37793	ERR985795	M15 240005	UK	2015	ftp://ftp.sra.ebi.ac.uk/vol1/fastq/ERR985/ERR985795/	_	Original UK strain	459	W	11	P1.5,2	F1-1	NEIS2020_244	22	29	-	179	Yes	Yes
37797	ERR985799	M15 240010	UK	2015	ftp://ftp.sra.ebi.ac.uk/vol1/fastq/ERR985/ERR985799/	_	Original UK strain	343	W	11	P1.5,2	F1-1	NEIS2020_244	22	29	-	179	Yes	Yes

## Sheet: Appendix 1 Table 4
Appendix 1 Table 4. Number and rate by year of New Zealand meningococcal disease cases, 2008–2018*
Year	Confirmed (PCR only)*	Probable	Total	Rate (per 100,000)
2008	111	11	122	2.9
2009	118	14	132	3.1
2010	85	12	97	2.2
2011	107	12	119	2.7
2012	74	11	85	1.9
2013	61 (17)	7	68	1.5
2014	38 (10)	7	45	1
2015	61 (25)	3	64	1.4
2016	70 (16)	5	75	1.6
2017	109 (35)	3	112	2.3
2018	117 (38)	3	120	2.5
* The number of cases confirmed by PCR only are presented in brackets.

## Sheet: Appendix 1 Table 5
Appendix 1 Table 5. Number and rate by month of New Zealand meningococcal disease cases, 2008–2018
	2008		2009		2010		2011		2012		2013		2014		2015		2016		2017		2018
Month	Number	Rate (per 100,000)	Number	Rate (per 100,000)	Number	Rate (per 100,000)	Number	Rate (per 100,000)	Number	Rate (per 100,000)	Number	Rate (per 100,000)	Number	Rate (per 100,000)	Number	Rate (per 100,000)	Number	Rate (per 100,000)	Number	Rate (per 100,000)	Number	Rate (per 100,000)
January	11	0.257752	10	0.231812	7	0.1603	4	0.0908363	7	0.157986	5	0.111839	2	0.0443683	5	0.10885	6	0.1279	5	0.104337	4	0.0818887
February	4	0.0937282	9	0.208631	3	0.0686999	5	0.113545	4	0.0902778	2	0.0447356	1	0.0221841	2	0.0435399	1	0.0213167	1	0.0208673	6	0.122833
March	6	0.140592	3	0.0695435	11	0.2519	7	0.158964	3	0.0677083	6	0.134207	3	0.0665524	0	0	3	0.0639501	7	0.146071	11	0.225194
April	6	0.140592	8	0.185449	9	0.2061	6	0.136254	6	0.135417	7	0.156575	2	0.0443683	2	0.0435399	2	0.0426334	5	0.104337	8	0.163777
May	9	0.210888	4	0.0927247	6	0.1374	9	0.204382	4	0.0902778	3	0.0671034	8	0.177473	0	0	8	0.170534	4	0.0834692	9	0.18425
June	11	0.257752	10	0.231812	13	0.297699	10	0.227091	7	0.157986	4	0.0894712	4	0.0887366	9	0.195929	4	0.0852668	12	0.250408	4	0.0818887
July	17	0.398345	22	0.509986	12	0.2748	14	0.317927	7	0.157986	14	0.313149	3	0.0665524	5	0.10885	10	0.213167	11	0.22954	10	0.204722
August	16	0.374913	25	0.579529	12	0.2748	23	0.522309	17	0.38368	6	0.134207	7	0.155289	15	0.326549	12	0.2558	22	0.459081	12	0.245666
September	13	0.304617	15	0.347718	5	0.1145	19	0.431473	7	0.157986	11	0.246046	7	0.155289	11	0.239469	7	0.149217	10	0.208673	8	0.163777
October	8	0.187456	11	0.254993	4	0.0915998	11	0.2498	15	0.338542	5	0.111839	5	0.110921	6	0.13062	6	0.1279	13	0.271275	23	0.47086
November	14	0.328049	7	0.162268	9	0.2061	6	0.136254	4	0.0902778	2	0.0447356	1	0.0221841	4	0.0870798	12	0.2558	9	0.187806	14	0.28661
December	7	0.164024	8	0.185449	6	0.1374	5	0.113545	4	0.0902778	3	0.0671034	2	0.0443683	5	0.10885	4	0.0852668	13	0.271275	11	0.225194
Total	122	-	132	-	97	-	119	-	85	-	68	-	45	-	64	-	75	-	112	-	120	-

## Sheet: Appendix 1 Table 6
Appendix 1 Table 6. New Zealand meningococcal disease cases by group and year, 2008–2018*
Year	B (P1.4)	B (Other)	A	C	W	Y	Other	Nongroupable†	Nonviable	Probable	Total
2008	37	39	-	12	5	5	-	5	8	11	122
2009	40	38	-	29	3	3	-	1	4	14	132
2010	23	22	-	22	6	5	-	4	3	12	97
2011	37	25	-	32	2	3	-	1	7	12	119
2012	15	28	-	23	-	2	-	-	6	11	85
2013	11	19	-	17	5	4	-	2	3	7	68
2014	13	13	-	6	-	3	1	-	2	7	45
2015	10	31	-	6	6	6	-	-	2	3	64
2016	23	24	-	8	5	7	-	-	3	5	75
2017	27	43	-	11	12	11	-	1	4	3	112
2018	16	35	-	10	33	16	1	2	4	3	120
*Includes DNA laboratory-confirmed by PCR where no group or other strain characteristics were determined, or laboratory-confirmed isolates not received by the Meningococcal Reference Laboratory.
†Group not determined but other strain characteristics were determined.

## Sheet: Appendix 1 Table 7
Appendix 1 Table 7. New Zealand meningococcal disease cases by age and group, 2013–2018
Age group, y	B	C	W	Y
<1	53	6	7	3
1–4	67	10	6	5
5–9	14	2	4	1
10–14	7	3	2	1
15–19	31	13	4	6
20–29	33	10	9	2
30–39	10	1	3	1
40–49	12	7	3	1
50–59	17	2	3	3
60–69	11	2	11	6
>70	10	2	9	18

## Sheet: Appendix 1 Table 8
Appendix 1 Table 8. Antibiotic susceptibility of New Zealand W:cc11 isolates
	MIC breakpoints, mg/L
Isolate	Penicillin	Ciprofloxaxin	Ceftriaxone	Rifampin	Strain	penA allele defined in pubMLST
NZNMI1354	0.06	0.008	0.002	0.008	Original UK strain	59
NZ15MI0011	0.06	0.008	0.002	0.016	Original UK strain	59
NZ15MI0032	0.03	0.008	0.002	0.004	2013 strain	59
NZ15MI0042	0.03	0.008	0.002	0.004	2013 strain	59
NZ16MI0060	0.03	0.008	0.002	0.008	2013 strain	1168
NZ17MI0018	0.25	0.004	0.002	0.016	2015-strain	253
NZ17MI0027	0.5	0.008	0.002	0.016	2015-strain	253
NZ17MI0041	0.5	0.004	0.002	0.03	2015-strain	253
NZ17MI0048	0.03	0.004	0.002	0.008	2013 strain	59
NZ17MI0051	0.06	0.004	0.002	0.008	2013 strain	59
NZ17MI0056	0.25	0.008	0.002	0.06	2015-strain	253
NZ17MI0062	0.5	0.004	0.002	0.03	2015-strain	253
NZ17MI0065	0.5	0.004	0.002	0.03	2015-strain	253
NZ17MI0070	0.03	0.004	0.002	0.016	2013 strain	59
NZ18MI0005	0.06	0.004	0.002	0.016	2013 strain	59
NZ18MI0006	0.016	0.004	0.002	0.008	2013 strain	59
NZ18MI0011	0.03	0.004	0.002	0.004	2013 strain	59
NZ18MI0020	0.5	0.004	0.002	0.03	2015-strain	253
NZ18MI0021	0.03	0.004	0.002	0.004	2013 strain	59
NZ18MI0023	0.25	0.004	0.002	0.06	2015-strain	253
NZ18MI0024	0.5	0.004	0.002	0.03	2015-strain	253
NZ18MI0031	0.25	0.004	0.002	0.03	2015-strain	253
NZ18MI0037	0.25	0.004	0.002	0.03	2015-strain	253
NZ18MI0038	0.06	0.004	0.002	0.03	Original UK strain	59
NZ18MI0040	0.25	0.008	0.002	0.03	2015-strain	253
NZ18MI0050	0.25	0.004	0.002	0.03	2015-strain	253
NZ18MI0053	0.25	0.008	0.002	0.25	2015-strain	253
NZ18MI0055	0.25	0.004	0.002	0.03	2015-strain	253
NZ18MI0057	0.5	0.004	0.002	0.03	2015-strain	253
NZ18MI0067	0.5	0.004	0.002	0.03	2015-strain	253
NZ18MI0071	1	0.008	0.002	0.06	2015-strain	253
NZ18MI0073	0.5	0.004	0.002	0.03	2015-strain	253
NZ18MI0076	0.5	0.004	0.002	0.03	2015-strain	253
NZ18MI0077	0.5	0.004	0.002	0.06	2015-strain	253
NZ18MI0079	0.5	0.004	0.002	0.06	2015-strain	253
NZ18MI0084	0.5	0.008	0.002	0.03	2015-strain	253
NZ18MI0085	0.06	0.008	0.002	0.008	2013 strain	59
NZ18MI0091	0.25	0.008	0.002	0.008	2015-strain	253
NZ18MI0096	0.5	0.008	0.004	0.03	2015-strain	253
NZ19MI0001	0.25	0.004	0.002	0.03	2015-strain	253
NZ19MI0002	0.06	0.004	0.002	0.016	2013 strain	59
NZ19MI0003	0.25	0.004	0.002	0.016	2015-strain	253
